# Supplementary material for: Integrated Analysis Reveals together miR-182, miR-200c and miR-221 Can Help in the Diagnosis of Prostate Cancer
Source: PLoS One. 2015 Oct 20;10(10):e0140862. doi: 10.1371/journal.pone.0140862 (PMC4618846; doi:10.1371/journal.pone.0140862)
Supplement: S1 Table — (XLSX) [file pone.0140862.s002.xlsx]

## Sheet: Sheet1
S1 Table. The expression levels of miR-182, miR-200c and miR-221 in PCa and other 18 cancer types.
				miR-182				miR-200c				miR-221
	cancer type	tumor samples	normal samples	P Value	FDR	FC	Direction	P Value	FC	FDR	Direction	P Value	FDR	FC	Direction
PRAD	Prostate adenocarcinoma	498	52	1.83609e-27	3.496e-26	5.88696	up	3.87347e-28	3.49677	1.10295e-26	up	2.08817e-17	1.425e-16	0.407718	down
BLCA	Bladder Urothelial Carcinoma	416	19	2.727e-09	8.19e-09	9.00001	up	3.056e-07	5.10446	7.58348e-07	up	0.2522	0.30586	0.98029
CHOL	Cholangiocarcinoma	36	9	4.514e-09	1.28535e-08	21.9628	up	0.03812	1.41213	0.0557139		2.465e-06	5.415e-06	3.01848	up
COAD	Colon adenocarcinoma	243	8	1.523e-06	3.61e-06	19.1137	up	1.948e-06	0.260266	4.446e-06	down	0.6903	0.709955	1.06731
ESCA	Esophageal carcinoma	186	13	0.05937	0.0805736	1.08687		0.7899	1.37596	0.7899		0.0001926	0.00036594	2.22837	up
HNSC	Head and Neck squamous cell carcinoma	486	44	1.228e-10	4.674e-10	2.16864	up	5.819e-05	1.38782	0.000118479		0.0004856	0.000892877	1.33548
KICH	Kidney Chromophobe	66	25	9.347e-11	3.80679e-10	13.2118	up	8.04e-05	4.00438	0.000158028	up	2.29e-13	1.18664e-12	13.2754	up
KIRC	Kidney renal clear cell carcinoma	260	71	0.001195	0.00206409	0.590218		4.645e-08	0.0241086	1.20477e-07	down	2.2e-16	1.254e-15	1.1526
KIRP	Kidney renal papillary cell carcinoma	291	34	8.178e-11	3.58661e-10	4.26522	up	2.24926e-17	0.0294564	1.425e-16	down	0.6975	0.709955	0.96412
LIHC	Liver hepatocellular carcinoma	372	51	1.498e-10	5.34375e-10	5.34703	up	0.09781	0.724625	0.126708		1.94609e-30	1.1115e-28	2.28459	up
LUAD	Lung adenocarcinoma	456	46	3.97699e-27	5.6715e-26	5.20276	up	4.43609e-08	1.93601	1.20477e-07		0.00657021	0.0107	0.824653
LUSC	Lung squamous cell carcinoma	343	45	2.56502e-22	2.4415e-21	4.37378	up	2.33685e-20	2.64687	1.90543e-19	up	0.00112	0.001995	0.804418
PAAD	Pancreatic adenocarcinoma	178	4	0.06591	0.0873691	1.14938		0.3957	1.32695	0.433748		0.4987	0.526406	1.12869
PCPG	Pheochromocytoma and Paraganglioma	179	3	0.03675	0.055125	0.234941		0.3948	1.86996	0.433748		0.02282	0.0351551	0.390806	down
READ	Rectum adenocarcinoma	90	3	0.003449	0.00578215	27.7893	up	0.3554	0.763116	0.413424		0.4531	0.487296	1.11449
SKCM	Skin Cutaneous Melanoma	98	2	0.2954	0.350787	0.306434		0.1718	0.0290392	0.212883		0.05638	0.078382	2.63864
STAD	Stomach adenocarcinoma	406	46	1.48e-11	7.03e-11	3.21801	up	3.813e-10	2.47041	1.20745e-09	up	2.659e-10	8.91882e-10	1.8467
THCA	Thyroid carcinoma	506	59	8.78564e-06	1.85475e-05	1.6297		0.019425	1.16136	0.0307563		8.2963e-27	9.462e-26	9.06073	up
THYM	Thymoma	124	2	0.1161	0.14706	3.14299		0.04336	2.54416	0.061788	up	0.3641	0.415074	1.38292
