# Supplementary material for: Integrated Analysis Reveals together miR-182, miR-200c and miR-221 Can Help in the Diagnosis of Prostate Cancer
Source: PLoS One. 2015 Oct 20;10(10):e0140862. doi: 10.1371/journal.pone.0140862 (PMC4618846; doi:10.1371/journal.pone.0140862)
Supplement: S3 Table — (XLSX) [file pone.0140862.s004.xlsx]

## Sheet: Sheet1
S3 Table. The 800 up-regulated and the 1698 down-regulated different genes identified in PCa samples and normal samples.
up-regulated genes	baseMean	baseMeanA	baseMeanB	foldChange	log2 FoldChange	p val	p adj
ANKRD30A	91074	0.361324	51.0542	141.298	7.14259	0.000958173	0.00431135
APOA2	336	0.0935524	12.1525	129.901	7.02126	0.0100651	0.0328058
APOC3	345	0.0332446	3.3778	101.604	6.66682	0.00848397	0.028328
DAZ2	57055	0.0335409	2.18771	65.2253	6.02736	0.0218957	0.0632084
SLC45A2	51151	8.50394	418.814	49.2494	5.62203	3.82809e-06	3.17636e-05
VAX1	11023	0.127993	4.56475	35.6642	5.15641	0.00125662	0.0054787
SPINK1	6690	39.4872	1048.96	26.5646	4.73144	0.026268	0.0736604
LOC727677	727677	0.123728	2.9172	23.5776	4.55935	0.0266364	0.0745693
ALB	213	14.666	319.806	21.806	4.44665	0.0242519	0.0687987
FOXB2	442425	1.09672	23.4593	21.3905	4.4189	1.11371e-11	2.84707e-10
POTEB	339010	0.464654	9.82017	21.1344	4.40152	0.0325832	0.0877199
PDIA2	64714	7.29176	148.347	20.3445	4.34657	0.00356639	0.0134319
NKX2-3	159296	4.32364	76.4258	17.6763	4.14374	2.3068e-29	2.12027e-26
OR4N4	283694	0.477946	8.32899	17.4266	4.12322	0.000298661	0.00156012
B3GNT6	192134	31.7315	550.519	17.3493	4.1168	3.25916e-07	3.45297e-06
ANGPTL3	27329	5.22975	90.0894	17.2263	4.10654	0.00538506	0.0191339
COL2A1	1280	260.975	4160.52	15.9422	3.99478	3.9709e-06	3.28541e-05
DAZ1	1617	4.11536	63.5591	15.4444	3.94901	0.0111273	0.0357208
ZNF560	147741	6.04514	91.2621	15.0968	3.91617	6.65392e-10	1.23553e-08
NKX6-1	4825	1.31153	17.2125	13.124	3.71413	3.56083e-08	4.59793e-07
EFNA2	1943	0.248543	3.22795	12.9875	3.69905	0.0337965	0.0904096
C1orf64	149563	83.4635	1078.29	12.9192	3.69145	3.07339e-07	3.28126e-06
TSPAN19	144448	4.17124	53.6489	12.8616	3.685	1.0765e-05	8.04731e-05
CXADRP2	646243	10.1599	122.699	12.0768	3.59416	0.0120331	0.0382295
ATP8A2	51761	19.8318	227.803	11.4868	3.5219	8.88858e-07	8.56701e-06
DYTN	391475	1.01827	11.5778	11.3701	3.50717	0.000195022	0.00107132
PHGR1	644844	14.0455	157.925	11.2438	3.49106	4.55219e-06	3.70869e-05
PCA3	50652	1839.48	20646.8	11.2243	3.48855	7.2389e-32	1.21982e-28
TDRD1	56165	85.0305	944.791	11.1112	3.47394	9.33045e-22	1.58547e-19
A1CF	29974	0.558358	6.17654	11.062	3.46754	0.0332916	0.089318
KNG1	3827	0.617344	6.78475	10.9902	3.45815	0.0182612	0.054239
KISS1R	84634	0.509873	5.53353	10.8528	3.43999	0.00696591	0.0239106
CST2	1470	64.1899	694.175	10.8144	3.43488	0.0235634	0.0672703
SLC22A10	387775	5.06132	52.8036	10.4328	3.38305	0.00500541	0.0179649
MMP26	56547	6.83542	69.7632	10.2061	3.35136	6.41878e-13	2.044e-11
SLC17A4	10050	3.34043	32.9312	9.85839	3.30135	0.018664	0.055275
FEZF1	389549	0.463737	4.54877	9.80896	3.2941	0.0191786	0.0565568
HAO1	54363	4.22007	41.1966	9.76206	3.28719	0.0275005	0.0765435
CCDC83	220047	1.06632	10.4062	9.759	3.28673	0.000271931	0.00143645
UGT2B4	7363	40.7038	388.955	9.55576	3.25637	0.000971138	0.00435226
ZIC2	7546	20.284	191.827	9.45702	3.24139	2.15349e-22	4.06969e-20
LOC100128675	100128675	3.56916	33.2493	9.31573	3.21967	8.52173e-11	1.83708e-09
FGL1	2267	16.7979	156.414	9.31151	3.21901	0.000186238	0.00102782
HBQ1	3049	0.607767	5.65304	9.30133	3.21744	0.00905371	0.029924
ZIC5	85416	9.17103	84.482	9.21183	3.20349	4.18973e-13	1.38886e-11
NLRP13	126204	0.598231	5.50356	9.19973	3.20159	0.0215238	0.0622205
AMH	268	4.747	43.5628	9.1769	3.19801	0.000368026	0.00186934
SLIT1	6585	106.57	972.378	9.12433	3.18972	1.51909e-15	7.60333e-14
AMACR	23600	3549.81	32139.7	9.05393	3.17854	1.17867e-19	1.26105e-17
DLX1	1745	147.461	1282.85	8.69959	3.12095	6.95379e-30	7.40066e-27
OR52R1	119695	0.834139	7.00527	8.39821	3.07008	0.00620055	0.0216063
IL1F5	26525	1.83182	15.3751	8.39335	3.06925	0.00111952	0.00494169
LOC100287718	100287718	1.7134	14.2905	8.34044	3.06012	2.7662e-05	0.000187765
41153	124404	0.893511	7.40678	8.28953	3.05129	0.0033255	0.0126781
HOXC13	3229	1.26763	10.457	8.24926	3.04427	0.000635184	0.00301645
APOH	350	3.37351	27.5158	8.15642	3.02794	0.0325488	0.0876506
ACSM1	116285	621.922	5043.05	8.10881	3.01949	5.85285e-14	2.2586e-12
RPRML	388394	3.51106	28.1732	8.02411	3.00434	0.000642021	0.00304463
TERT	7015	1.10519	8.61719	7.79704	2.96293	0.00352105	0.0132931
CDHR4	389118	2.31646	17.8806	7.71892	2.9484	0.0207001	0.0603485
BCL8	606	97.1256	729.138	7.50716	2.90827	0.00746187	0.0253975
C7orf4	64433	0.902991	6.45874	7.15261	2.83847	0.0104509	0.0338558
LMX1B	4010	15.1104	107.742	7.13031	2.83397	9.23801e-12	2.38268e-10
SNORA57	692158	0.980527	6.93844	7.07624	2.82298	0.0159578	0.0485748
GNG13	51764	7.24181	50.5945	6.98645	2.80456	7.65425e-05	0.00046718
FOXD1	2297	37.0325	258.24	6.97333	2.80185	1.13223e-16	6.87532e-15
LOC100130872	100130872	369.915	2576.58	6.96531	2.80019	1.21945e-14	5.24649e-13
FOXN4	121643	2.93298	19.8603	6.77138	2.75945	8.67183e-06	6.64972e-05
ADAM2	2515	11.5058	77.9085	6.77124	2.75942	2.63328e-05	0.000180439
KIAA0087	9808	10.7767	71.8653	6.66857	2.73738	3.33772e-05	0.000222526
CCDC78	124093	28.932	192.829	6.6649	2.73658	1.4556e-05	0.000105763
MATK	4145	80.5792	534.012	6.62718	2.72839	7.09132e-11	1.55356e-09
NLRP12	91662	17.5538	115.592	6.585	2.71918	1.11528e-19	1.19958e-17
C12orf27	283460	1.66841	10.869	6.51458	2.70367	0.0329002	0.088397
PTX4	390667	2.16	13.8231	6.39958	2.67798	0.00851368	0.0284084
UNC5A	90249	116.416	739.667	6.35368	2.66759	0.000181401	0.00100496
TFF3	7033	2500.62	15808.8	6.32196	2.66037	1.2953e-05	9.53484e-05
CRYBA4	1413	1.59889	10.0983	6.31581	2.65897	0.0160393	0.0487668
SERPINA11	256394	55.8859	350.192	6.26619	2.64759	7.83559e-09	1.17192e-07
BRSK2	9024	40.5107	253.649	6.2613	2.64646	1.10917e-08	1.60203e-07
DNAH8	1769	268.813	1656.21	6.16118	2.62321	0.00543771	0.0192973
SOX3	6658	1.20881	7.42179	6.13975	2.61818	0.0053828	0.0191293
ERG	2078	1167.09	7153.52	6.12936	2.61574	5.1579e-14	1.99529e-12
PPP3R2	5535	0.957505	5.83033	6.08908	2.60622	0.0201599	0.0589776
TRIM49L	729384	3.75522	22.8347	6.08079	2.60426	0.0175559	0.0525922
BARX1	56033	2.17506	13.2207	6.07828	2.60366	0.000572403	0.00275388
DLX2	1746	28.8236	174.717	6.06158	2.59969	3.45843e-05	0.000229363
PNLIP	5406	1.68702	10.1118	5.9939	2.5835	0.00611488	0.0213704
ARHGDIG	398	24.2014	144.759	5.9814	2.58048	2.12364e-06	1.86949e-05
ZIC3	7547	3.83511	22.8384	5.95509	2.57412	0.00237355	0.00945724
GRIN3A	116443	210.009	1249.24	5.94853	2.57253	0.000198156	0.00108677
ONECUT2	9480	79.2815	469.514	5.92212	2.56611	5.33118e-09	8.30522e-08
MOV10L1	54456	21.8095	129.047	5.91702	2.56487	6.06843e-07	6.07173e-06
OR2B6	26212	0.975271	5.68891	5.83315	2.54428	0.0325073	0.0875857
HPN	3249	2482.07	14408.8	5.80515	2.53733	1.03204e-40	2.08689e-36
BAIAP2L2	80115	37.0235	213.728	5.77277	2.52926	0.00590782	0.0207255
APOF	319	85.5432	492.785	5.76065	2.52623	7.04681e-21	9.75984e-19
ARMC3	219681	6.04648	34.5779	5.71868	2.51568	0.0102645	0.0333534
UCN	7349	6.02933	34.2777	5.68516	2.5072	4.13624e-07	4.28259e-06
UGT1A3	54659	57.2977	323.821	5.65156	2.49865	0.0306999	0.0837417
CLEC18B	497190	6.1028	34.432	5.642	2.49621	6.42128e-08	7.8885e-07
OR51E2	81285	5926.93	32663.8	5.51108	2.46233	3.01258e-24	8.82861e-22
PAX1	5075	11.4509	63.0506	5.50619	2.46105	3.53274e-05	0.000233908
EPHA8	2046	6.00484	32.7039	5.44626	2.44527	1.99467e-07	2.21861e-06
ZP1	22917	11.3168	60.2328	5.32243	2.41209	3.37749e-06	2.83976e-05
TNN	63923	6.14203	32.6216	5.3112	2.40904	7.50132e-05	0.000459231
CCDC108	255101	31.8203	168.447	5.29368	2.40427	5.67282e-11	1.26892e-09
MIOX	55586	2.37442	12.4632	5.24892	2.39202	0.00310148	0.0119503
C19orf45	374877	9.01616	46.8881	5.20045	2.37864	2.99523e-07	3.20288e-06
NKAIN1	79570	298.717	1550.49	5.1905	2.37587	4.34757e-13	1.43648e-11
ADAM21P1	145241	1.51325	7.80403	5.15715	2.36657	0.0117365	0.0374329
GDF1	2657	8.36203	43.0738	5.15112	2.36489	1.15117e-07	1.34866e-06
FOXL2	668	21.6284	110.9	5.12752	2.35826	4.99758e-09	7.83381e-08
MGC14436	84983	5.29464	27.1255	5.12321	2.35705	6.43387e-06	5.08399e-05
DLL3	10683	5.36141	27.3298	5.09751	2.34979	5.72134e-06	4.56736e-05
C15orf50	414926	2.3294	11.8439	5.08451	2.34611	0.00227211	0.00910617
ROPN1L	83853	8.03706	40.5694	5.0478	2.33565	0.0219769	0.0633853
NEK5	341676	15.6014	78.0798	5.00467	2.32328	1.18998e-13	4.32782e-12
PRAME	23532	15.6753	77.9877	4.97518	2.31475	0.00698005	0.0239551
TGM3	7053	148.096	736.096	4.97039	2.31336	3.3009e-08	4.28968e-07
DNAH5	1767	448.911	2230.38	4.96842	2.31279	3.14566e-16	1.76201e-14
C2CD4C	126567	25.861	128.259	4.95956	2.31021	7.12823e-10	1.31395e-08
HABP2	3026	9.78815	48.0153	4.90545	2.29438	0.0164063	0.0497007
HOXC4	3221	54.0347	264.868	4.90182	2.29332	1.24882e-17	9.14944e-16
CACNA1D	776	603.741	2952.12	4.88972	2.28975	7.57021e-13	2.37698e-11
ZMYND10	51364	31.5802	153.205	4.85128	2.27836	0.000521422	0.00253393
KCNU1	157855	2.72712	12.8945	4.72824	2.2413	0.0117014	0.0373384
SPON2	10417	15411.3	72717.3	4.71844	2.23831	3.83494e-10	7.37833e-09
FOLH1B	219595	197.837	931.396	4.70791	2.23509	2.19394e-09	3.69389e-08
C2orf72	257407	753.895	3543.27	4.69996	2.23265	6.28044e-17	4.03165e-15
LASS1	10715	41.8995	195.833	4.67386	2.22462	9.48928e-09	1.39045e-07
EPHA10	284656	118.774	554.382	4.66753	2.22266	2.05587e-38	1.03929e-34
HOXC6	3223	153.94	717.679	4.66206	2.22097	1.67688e-19	1.6954e-17
PAQR6	79957	115.415	533.66	4.62385	2.20909	2.0632e-08	2.80376e-07
HOXC5	3222	16.0288	73.4893	4.58483	2.19687	1.11158e-12	3.41082e-11
SNHG3	8420	56.5136	258.81	4.57961	2.19523	8.78067e-17	5.44644e-15
NOX4	50507	21.4143	97.4011	4.5484	2.18536	2.40669e-09	4.0087e-08
FABP5	2171	193.538	879.414	4.54388	2.18392	0.00217239	0.0087698
KCNG3	170850	51.971	236.131	4.54351	2.18381	2.67662e-08	3.54446e-07
LOC100129066	100129066	10.8696	49.3835	4.54329	2.18374	1.4061e-07	1.61001e-06
SIM2	6493	893.281	4056.49	4.54111	2.18305	1.43787e-35	3.63439e-32
LOC145837	145837	317.567	1441.73	4.53993	2.18267	4.92623e-18	3.9064e-16
COL10A1	1300	87.1886	395.109	4.53166	2.18004	0.00019207	0.00105798
CHIT1	1118	130.693	586.722	4.48932	2.1665	4.08726e-05	0.000266522
NEIL3	55247	4.60284	20.6203	4.4799	2.16347	0.000223798	0.00121163
APOC1	341	242.125	1081.76	4.46776	2.15955	1.82273e-08	2.50902e-07
NLRP8	126205	6.82155	30.1432	4.41882	2.14366	9.34476e-06	7.10645e-05
NETO2	81831	126.823	557.366	4.39483	2.13581	1.55565e-18	1.32729e-16
OSTalpha	200931	53.8748	233.852	4.34066	2.11791	0.000758089	0.00351268
LOC286467	286467	3.86755	16.7489	4.33061	2.11457	0.00949368	0.0311491
ULBP1	80329	5.35223	22.9553	4.28893	2.10062	0.000103294	0.00060984
COMP	1311	665.71	2843.24	4.27098	2.09457	1.03324e-06	9.86926e-06
HAGHL	84264	70.7799	301.014	4.25282	2.08842	1.65126e-06	1.50447e-05
SNHG4	724102	12.8643	54.6735	4.25002	2.08747	5.96454e-09	9.14396e-08
LOC647309	647309	37.3585	158.656	4.24685	2.08639	0.000721299	0.00336117
EGR4	1961	8.20422	34.3989	4.19283	2.06792	0.00614558	0.0214639
HIST1H4E	8367	11.9154	49.7589	4.17601	2.06213	9.5024e-06	7.21005e-05
LOC100144604	100144604	40.7775	170.168	4.17309	2.06112	0.00033042	0.00170357
F12	2161	43.7165	181.733	4.15709	2.05557	1.25057e-09	2.21433e-08
MGAT5B	146664	20.1345	83.6749	4.1558	2.05512	2.8283e-07	3.05182e-06
GRPR	2925	43.5929	180.712	4.14545	2.05153	6.48578e-07	6.44783e-06
C2orf14	100132708	52.9533	218.908	4.13398	2.04753	0.000196949	0.00108132
ADAM21	8747	8.81814	36.4054	4.12847	2.04561	8.8156e-07	8.50478e-06
KCNH8	131096	68.3457	281.241	4.11498	2.04089	4.91086e-08	6.16786e-07
GJA3	2700	21.5972	88.5023	4.09785	2.03487	2.57196e-06	2.23304e-05
AK5	26289	150.741	615.665	4.08426	2.03007	1.88315e-07	2.09918e-06
SLC22A16	85413	5.24903	21.3001	4.05791	2.02074	0.000429773	0.00214156
F2RL2	2151	21.0509	85.2349	4.04898	2.01756	2.66301e-10	5.23821e-09
KLK15	55554	87.4251	353.47	4.04311	2.01547	1.12691e-07	1.3233e-06
YSK4	80122	3.75082	15.1603	4.04185	2.01502	0.0241235	0.0685499
ALOX15	246	83.1196	334.847	4.0285	2.01024	3.53397e-08	4.56908e-07
TMEM195	392636	2.04986	8.25219	4.02573	2.00925	0.0319023	0.0864045
TWIST1	7291	129.994	522.505	4.01944	2.007	2.28506e-10	4.56583e-09
IL5RA	3568	42.4389	170.357	4.01417	2.0051	0.000522553	0.00253759
KCNC2	3747	357.255	1432.43	4.00955	2.00344	0.000316863	0.00164247
FEV	54738	235.993	943.936	3.99985	1.99994	6.20434e-14	2.38061e-12
KIAA1875	340390	24.9668	99.5392	3.98686	1.99525	1.74998e-07	1.96591e-06
ISG15	9636	791.41	3135.46	3.96187	1.98618	0.0112051	0.0359418
TARP	445347	7228.68	28380	3.92603	1.97307	4.61494e-24	1.27834e-21
CGREF1	10669	453.945	1779.36	3.91976	1.97077	1.87823e-31	2.92151e-28
B4GALNT4	338707	308.026	1206.35	3.91638	1.96952	8.55138e-13	2.66027e-11
LUZP2	338645	465.263	1805.27	3.88012	1.9561	4.36047e-18	3.4851e-16
C15orf48	84419	803.25	3088.04	3.84443	1.94277	0.000865951	0.00394823
C4orf48	401115	24.0051	91.7436	3.82184	1.93427	2.75566e-06	2.37015e-05
SRMS	6725	26.7121	101.886	3.81425	1.9314	2.38633e-08	3.19775e-07
EN2	2020	13.042	49.7253	3.81272	1.93082	2.23268e-08	3.01987e-07
LOC389332	389332	57.8357	220.38	3.81045	1.92996	6.83886e-05	0.000423419
KRTAP5-1	387264	3.33033	12.6769	3.80651	1.92847	0.00905833	0.0299295
GAL	51083	46.0638	174.647	3.79141	1.92274	2.155e-07	2.37085e-06
PRR7	80758	42.9774	162.366	3.77793	1.9176	7.67929e-12	2.01144e-10
MADCAM1	8174	4.5085	16.9866	3.76769	1.91368	0.0062175	0.0216616
SYCP2L	221711	13.1369	49.4787	3.76638	1.91318	0.00215684	0.00871936
GABRD	2563	11.2425	42.2928	3.76186	1.91145	1.51918e-06	1.39443e-05
HLA-DMB	3109	1371.42	5157.81	3.76093	1.91109	3.35902e-05	0.000223651
HJURP	55355	54.741	205.854	3.7605	1.91092	5.03949e-08	6.30982e-07
KLHL35	283212	28.6554	107.758	3.76048	1.91092	7.89206e-08	9.53887e-07
PCDHA1	56147	45.8065	172.188	3.75904	1.91036	0.000583383	0.00280204
SPINK8	646424	4.5572	17.13	3.75887	1.9103	0.0088413	0.0293322
CCL18	6362	47.9106	179.584	3.7483	1.90624	0.000251141	0.00134028
SYCE1L	100130958	61.6361	230.795	3.74447	1.90476	0.000208697	0.0011384
LOC728606	728606	405.92	1519.2	3.74262	1.90405	1.93684e-13	6.859e-12
CDC25C	995	13.0442	48.7314	3.73588	1.90145	5.5362e-07	5.58342e-06
FLJ26850	400710	64.8069	242.032	3.73466	1.90098	0.000953596	0.00429649
NUDT8	254552	600.747	2243.28	3.73415	1.90078	4.13385e-05	0.00026904
ODF3L2	284451	3.86882	14.4215	3.72762	1.89826	0.00657885	0.0227248
HIST3H2BB	128312	6.9274	25.7858	3.72229	1.89619	9.8143e-05	0.000583005
LOC153328	153328	10.5729	39.2799	3.71514	1.89342	9.40921e-06	7.14471e-05
IQGAP3	128239	51.2132	190.204	3.71397	1.89296	0.00408141	0.0150795
SOX14	8403	18.5462	68.8796	3.71394	1.89295	1.74687e-06	1.57765e-05
KIF18B	146909	21.2486	78.8442	3.71056	1.89164	0.00342684	0.0129959
HIST3H2A	92815	156.31	579.528	3.70756	1.89047	1.469e-21	2.28497e-19
CASKIN1	57524	48.9456	180.789	3.69367	1.88506	2.86447e-17	1.97688e-15
GLYATL1	92292	1000.54	3688.91	3.6869	1.88241	3.28914e-16	1.82719e-14
TMEM178	130733	672.488	2469.68	3.67245	1.87674	1.47243e-08	2.06477e-07
OLIG1	116448	6.28879	23.025	3.66129	1.87235	0.00104366	0.00464435
MCOLN2	255231	62.4926	228.509	3.65657	1.87049	1.47623e-17	1.0661e-15
PLA2G2A	5320	20815.3	76009.4	3.65162	1.86854	0.000419942	0.0020967
OLIG3	167826	2.36126	8.60934	3.64607	1.86634	0.0273308	0.0762178
CLNK	116449	2.71009	9.88055	3.64583	1.86625	0.0272237	0.075961
ROPN1B	152015	28.411	103.304	3.63604	1.86237	1.4596e-08	2.0482e-07
LOC644165	644165	19.7108	71.6556	3.63535	1.86209	2.10536e-06	1.85663e-05
SLC6A3	6531	9.98902	36.27	3.63098	1.86036	0.00182918	0.00756089
KRT2	3849	4.18101	15.1693	3.62815	1.85923	0.00584886	0.0205544
C8ORFK29	340393	2.97758	10.7897	3.62363	1.85744	0.0234198	0.066936
BIRC5	332	49.7563	180.192	3.62149	1.85658	5.7757e-05	0.000363606
OTX1	5013	55.2203	199.864	3.6194	1.85575	3.32535e-08	4.31869e-07
ASPHD1	253982	94.736	342.78	3.61827	1.8553	2.30221e-07	2.52457e-06
ZNF556	80032	4.05314	14.6567	3.61613	1.85444	0.0332596	0.0892676
SLC44A5	204962	111.292	402.412	3.61584	1.85433	0.00123171	0.00538724
HIST2H3C	126961	10.2143	36.7096	3.59394	1.84557	1.68205e-05	0.000120314
PLA2G7	7941	1019.66	3664.11	3.59347	1.84538	2.71484e-12	7.87615e-11
GDF15	9518	6255.59	22460.3	3.59044	1.84416	1.14149e-07	1.33964e-06
CENPA	1058	16.545	59.1586	3.57561	1.83819	5.95052e-06	4.72977e-05
TUBB4	10382	119.644	427.681	3.57462	1.83779	4.44385e-07	4.56138e-06
SFTPA2	729238	1438.54	5140.81	3.57362	1.83739	0.0019759	0.00808473
SLCO1A2	6579	97.3849	347.616	3.5695	1.83572	0.0294573	0.0809536
LOC339674	339674	2.59904	9.27156	3.56731	1.83484	0.0332721	0.0892893
LST-3TM12	338821	2.26042	8.05877	3.56517	1.83397	0.0347223	0.092506
EPR1	8475	56.1189	199.447	3.55401	1.82945	1.67523e-05	0.000119911
KIF4A	24137	58.262	206.655	3.547	1.8266	0.000351899	0.00179998
C17orf55	284185	7.30263	25.8961	3.54614	1.82625	0.00402487	0.0149115
KCNK12	56660	5.347	18.9524	3.54449	1.82558	0.00915546	0.0302257
FFAR2	2867	183.292	648.098	3.53588	1.82207	1.22957e-15	6.27855e-14
SDK1	221935	1155.59	4085.83	3.53571	1.822	4.31908e-13	1.4294e-11
SSTR1	6751	270.841	952.414	3.51651	1.81414	0.000462516	0.00228222
FLJ12825	440101	4.55239	16.0035	3.51541	1.81369	0.00633239	0.0219937
LOC440905	440905	238.845	839.568	3.51512	1.81357	0.000413456	0.00207046
PCDHA8	56140	6.47483	22.7096	3.50738	1.81039	0.000613846	0.0029275
PRR16	51334	378.188	1323.79	3.50036	1.8075	7.75878e-11	1.68699e-09
KIF25	3834	5.98793	20.8143	3.47605	1.79745	0.00742251	0.0252976
MYBL2	4605	99.5652	345.675	3.47184	1.7957	0.00165033	0.00694512
PCSK6	5046	492.409	1708.88	3.47044	1.79512	4.31597e-36	1.24676e-32
GATA4	2626	5.04296	17.4711	3.46445	1.79263	0.00676288	0.0232809
B3GAT1	27087	557.24	1926.76	3.45768	1.7898	5.76196e-19	5.32021e-17
OOEP	441161	6.18214	21.3625	3.45552	1.7889	0.00176601	0.00734483
TRPM4	54795	8318.28	28444.5	3.41951	1.77379	5.15357e-21	7.28744e-19
GOLM1	51280	21674.6	74074.3	3.41756	1.77297	2.34248e-27	1.48023e-24
MAK	4117	24.0223	81.7605	3.40352	1.76703	3.4012e-05	0.000226087
GSC	145258	24.9213	84.5513	3.39274	1.76245	1.35028e-09	2.3784e-08
ANKRD34B	340120	123.103	416.097	3.38007	1.75705	0.00068718	0.0032315
DGCR9	25787	7.66433	25.844	3.37199	1.7536	0.000480556	0.00235572
C19orf51	352909	24.7978	83.5778	3.37037	1.75291	0.00037939	0.00191872
CAMK2N2	94032	36.5678	123.038	3.36466	1.75046	6.22574e-06	4.93109e-05
TBX1	6899	280.075	940.703	3.35875	1.74793	1.03265e-15	5.36794e-14
AMHR2	269	3.63999	12.2061	3.35332	1.74559	0.0252296	0.0711442
GSDMA	284110	3.41571	11.4258	3.34508	1.74204	0.0157065	0.0479472
SMPDL3B	27293	458.998	1532.58	3.33896	1.7394	6.93233e-27	3.78861e-24
PCDHGB1	56104	103.485	344.908	3.33292	1.73679	1.13178e-11	2.88232e-10
ATG9B	285973	39.2567	130.674	3.3287	1.73496	1.50531e-05	0.000108866
COL9A2	1298	3723.18	12389.1	3.32757	1.73447	0.000197147	0.00108208
HNF1A	6927	44.5006	147.974	3.3252	1.73344	0.00730836	0.0249475
ABCC4	10257	10471.9	34810.3	3.32414	1.73298	6.84769e-22	1.20406e-19
CLEC18A	348174	17.1702	56.9356	3.31595	1.72942	8.10329e-07	7.88152e-06
ULBP2	80328	11.8239	39.1858	3.31411	1.72862	0.00042632	0.0021254
VSTM2L	128434	2208.51	7315.19	3.31228	1.72782	2.52758e-08	3.37361e-07
SPC25	57405	17.5829	58.1731	3.30851	1.72618	1.89546e-05	0.000133874
TROAP	10024	36.6616	120.749	3.29361	1.71967	2.15723e-05	0.00015016
C1orf182	128229	4.99621	16.4462	3.29174	1.71885	0.00747373	0.0254293
LOC400696	400696	9.51032	31.2293	3.28373	1.71533	0.00125546	0.00547661
PCDHGA5	56110	174.411	572.302	3.28134	1.71428	0.000269349	0.00142392
SLC6A17	388662	28.0874	92.0501	3.27728	1.7125	0.000255589	0.00136043
BEND4	389206	844.549	2753.58	3.26042	1.70506	2.2302e-16	1.29589e-14
TMEM145	284339	12.8968	42.0194	3.25811	1.70404	0.000954418	0.0042976
ACCN3	9311	20.9011	68.0962	3.25802	1.70399	9.76864e-07	9.35151e-06
CENPM	79019	66.2708	215.694	3.25473	1.70254	4.04519e-08	5.164e-07
PCDHA5	56143	9.54346	30.9947	3.24774	1.69944	0.00254634	0.0100585
UBE2C	11065	74.4067	240.877	3.2373	1.69479	0.0267815	0.0749132
ASPN	54829	199.291	644.8	3.23547	1.69397	6.38074e-12	1.6977e-10
EBF2	64641	15.1523	48.9505	3.23056	1.69178	1.36071e-07	1.56423e-06
MELK	9833	40.4748	130.741	3.23017	1.69161	1.81439e-06	1.6311e-05
ACCN1	40	17.011	54.8276	3.22306	1.68843	0.0151876	0.0465881
PCDHA2	56146	14.667	47.1727	3.21625	1.68538	9.94761e-05	0.000590058
AGR3	155465	127.262	408.947	3.21343	1.68411	0.00146798	0.00626112
RNF157	114804	491.624	1578.3	3.21039	1.68275	0.00015565	0.000875734
IL1RAPL1	11141	10.7093	34.3725	3.20958	1.68239	0.0104336	0.0338105
HSD17B3	3293	5.66316	18.168	3.20811	1.68172	0.0117495	0.0374684
INSM1	3642	96.9359	308.848	3.18611	1.67179	9.4996e-10	1.71357e-08
MMP9	4318	238.036	755.482	3.17381	1.66622	0.000284821	0.00149633
RPGRIP1	57096	9.0162	28.5767	3.16948	1.66425	0.000886102	0.00402739
CELSR3	1951	103.068	326.346	3.1663	1.6628	0.00279792	0.0109116
GCNT1	2650	1636.05	5173.2	3.162	1.66084	3.96235e-15	1.83768e-13
DLGAP5	9787	34.1965	108.023	3.15889	1.65942	1.04042e-05	7.82387e-05
HES4	57801	190.451	599.888	3.14983	1.65527	8.3687e-09	1.24612e-07
SKA3	221150	32.8916	103.587	3.14935	1.65505	6.79986e-06	5.34811e-05
C1QTNF9B	387911	22.0465	69.2734	3.14215	1.65175	0.0015599	0.00660857
GPC2	221914	16.1705	50.7549	3.13873	1.65018	5.23439e-06	4.21697e-05
PDLIM5	10611	23596.9	74022.2	3.13694	1.64936	9.81816e-18	7.32594e-16
TNFSF12-TNFSF13	407977	71.4746	224.11	3.13552	1.6487	0.00501869	0.0180094
C12orf34	84915	215.245	674.664	3.1344	1.64819	3.26458e-08	4.24795e-07
C9orf163	158055	14.0804	43.9497	3.12134	1.64216	7.8797e-06	6.08848e-05
FOLH1	2346	10928.8	34084.6	3.1188	1.64099	3.43566e-14	1.37027e-12
PKIB	5570	325.783	1012.75	3.10866	1.63629	2.1072e-06	1.85744e-05
HIST1H2AM	8336	17.6917	54.8886	3.10251	1.63344	4.3008e-06	3.52662e-05
VAX2	25806	19.9784	61.9818	3.10245	1.63341	2.15866e-06	1.89454e-05
DNASE2B	58511	205.768	638.139	3.10126	1.63285	1.57509e-08	2.19352e-07
TMEM132A	54972	913.581	2818.4	3.085	1.62527	1.59071e-19	1.63613e-17
LINGO3	645191	6.12151	18.8586	3.08072	1.62327	0.00641713	0.0222422
ARHGEF38	54848	96.1996	295.825	3.07512	1.62064	1.59396e-17	1.13892e-15
PTCHD2	57540	42.8339	131.63	3.07304	1.61966	3.01702e-11	7.127e-10
40603	441061	8.25455	25.2869	3.0634	1.61513	0.00497117	0.0178611
LOC149134	149134	56.9653	174.015	3.05475	1.61105	5.08248e-05	0.000324614
NPW	283869	6.38424	19.477	3.05079	1.60918	0.00456998	0.0166234
CAMKK2	10645	6222.5	18972.8	3.04906	1.60837	9.3114e-18	6.99947e-16
CTHRC1	115908	96.3226	292.997	3.04183	1.60494	0.00529251	0.0188614
TBC1D3G	654341	17.7857	54.0788	3.04057	1.60434	0.000237277	0.00127674
ITGBL1	9358	182.459	553.8	3.0352	1.60179	1.64727e-06	1.50246e-05
PPYR1	5540	209.367	635.016	3.03303	1.60076	5.55644e-06	4.45154e-05
LRRC26	389816	1458.74	4410.18	3.02329	1.59612	1.92578e-06	1.71926e-05
LRGUK	136332	9.12481	27.5679	3.02121	1.59512	0.00174929	0.00728725
APOE	348	1720.87	5197.09	3.02004	1.59457	6.46377e-07	6.43545e-06
PCDHB8	56128	83.632	252.225	3.01589	1.59258	1.52756e-05	0.000110396
SLC6A11	6538	57.8065	173.82	3.00692	1.58829	1.10949e-07	1.30361e-06
BUB1B	701	62.2912	186.843	2.9995	1.58472	2.67337e-08	3.54247e-07
MGC29506	51237	269.146	805.718	2.99361	1.58189	0.000399285	0.00200794
THBS4	7060	1268.39	3796.67	2.99331	1.58174	1.56472e-07	1.77355e-06
SGEF	26084	1642.16	4894.63	2.9806	1.5756	3.09537e-26	1.27738e-23
SLC10A5	347051	20.293	60.4791	2.98029	1.57545	0.00402927	0.014925
FZD8	8325	325.683	970.625	2.98028	1.57545	1.15172e-13	4.19619e-12
THEG	51298	5.90224	17.588	2.97988	1.57526	0.00591463	0.0207422
NEK2	4751	38.0932	113.473	2.97883	1.57475	0.00355077	0.0133806
ROPN1	54763	6.77439	20.1656	2.97674	1.57373	0.00748568	0.0254571
SLC43A1	8501	1707.83	5063.99	2.96515	1.56811	9.22119e-14	3.44025e-12
YJEFN3	374887	102.702	303.585	2.95599	1.56364	9.63258e-08	1.14308e-06
NTM	50863	68.7555	202.927	2.95144	1.56142	0.0045447	0.0165553
PPFIA2	8499	143.116	422.043	2.94896	1.5602	0.0184642	0.0547615
RHPN1	114822	495.869	1461.65	2.94765	1.55956	2.98823e-12	8.59531e-11
RGS11	8786	287.996	848.055	2.94468	1.55811	2.32065e-08	3.12614e-07
SLC7A11	23657	216.572	636.032	2.93682	1.55426	5.52429e-09	8.54027e-08
SP5	389058	153.247	449.387	2.93243	1.5521	0.000227421	0.00122992
LOC100190940	100190940	50.6114	148.264	2.92945	1.55063	7.38601e-05	0.000453133
KIF20A	10112	62.7578	183.688	2.92693	1.54939	3.53772e-06	2.95971e-05
POPDC3	64208	40.695	119.003	2.92426	1.54807	2.35475e-06	2.05504e-05
MEX3A	92312	320.02	934.428	2.91991	1.54592	3.52577e-09	5.67181e-08
HIST1H4J	8363	77.493	226.209	2.91909	1.54552	7.76807e-08	9.40025e-07
DNASE1L2	1775	22.6273	66.0125	2.91739	1.54468	9.24387e-06	7.03766e-05
NCRNA00105	80161	96.9112	282.619	2.91627	1.54412	1.10901e-07	1.30361e-06
TRPM2	7226	231.663	675.136	2.9143	1.54315	1.90533e-07	2.12274e-06
ELAVL2	1993	60.9354	177.461	2.91227	1.54215	1.04869e-05	7.87722e-05
PLK1	5347	69.0916	201.046	2.90984	1.54094	9.25657e-06	7.04468e-05
MIPEP	4285	1289.13	3749.6	2.90861	1.54033	6.903e-06	5.41449e-05
HCN2	610	27.5295	80.0013	2.90602	1.53905	0.00475373	0.0172104
ZDHHC11	79844	92.5003	268.7	2.90486	1.53847	1.17302e-08	1.68225e-07
TMEM105	284186	10.5084	30.5063	2.90304	1.53756	0.00456048	0.0166038
BICD1	636	341.609	988.625	2.89403	1.53308	1.35824e-06	1.25813e-05
C10orf95	79946	26.1477	75.6511	2.89322	1.53268	5.6637e-07	5.70347e-06
STX19	415117	178.745	515.661	2.8849	1.52852	3.28754e-18	2.6591e-16
F5	2153	1456.91	4202.1	2.88426	1.5282	5.30667e-05	0.000337335
AURKB	9212	33.8285	97.5394	2.88335	1.52774	4.92229e-05	0.000315579
FGFRL1	53834	1489.36	4290.56	2.88081	1.52648	1.85774e-13	6.5904e-12
THPO	7066	11.3353	32.6031	2.87624	1.52418	0.000398284	0.00200341
SSPO	23145	74.0301	212.866	2.8754	1.52376	1.47669e-08	2.06931e-07
TMSB15A	11013	694.383	1994.4	2.87219	1.52215	1.78216e-11	4.35231e-10
ODZ1	10178	384.032	1102.46	2.87074	1.52142	0.00137196	0.0059165
PCDHA7	56141	33.9138	97.3455	2.87038	1.52124	0.00749456	0.0254747
CENPF	1063	190.712	547.251	2.86952	1.52081	5.77219e-05	0.000363606
CDC45	8318	33.6263	96.396	2.86669	1.51938	1.24336e-05	9.18933e-05
PRAC	84366	1899.08	5443.65	2.86646	1.51927	3.59912e-09	5.7806e-08
PCOTH	542767	577.998	1650.75	2.85598	1.51399	0.0011287	0.00497678
SPC24	147841	5.40285	15.3765	2.84599	1.50893	0.0177582	0.0530334
EZH2	2146	107.021	303.801	2.83869	1.50523	8.21512e-15	3.63497e-13
CDC20	991	89.6791	254.332	2.83603	1.50387	3.22085e-06	2.71823e-05
RRM2	6241	160.269	454.237	2.83422	1.50295	1.94381e-06	1.73306e-05
LRFN1	57622	161.224	456.292	2.83018	1.50089	3.82344e-18	3.08023e-16
TEKT4	150483	11.3535	32.0515	2.82305	1.49725	0.0014318	0.00613307
FOXM1	2305	145.793	410.481	2.81551	1.49339	0.000643196	0.00304877
GJB1	2705	1938.15	5456.11	2.81511	1.49319	1.54722e-20	2.00554e-18
RLTPR	146206	38.647	108.5	2.80747	1.48927	1.14024e-05	8.47678e-05
C20orf134	170487	209.818	588.812	2.80631	1.48867	0.000390703	0.00196968
CENPN	55839	2032.26	5697.46	2.80351	1.48723	4.15354e-12	1.16573e-10
CRYBA2	1412	19.8237	55.5479	2.8021	1.48651	0.000386124	0.00194952
PODXL2	50512	2483.47	6941.56	2.79511	1.4829	5.22935e-25	1.76238e-22
LRRN1	57633	862.244	2407.02	2.79158	1.48108	6.31501e-06	4.99788e-05
TMEM63C	57156	32.8191	91.6082	2.79131	1.48094	0.000295567	0.00154555
C14orf39	317761	11.2705	31.4207	2.78786	1.47916	0.00140585	0.00604329
FAM111B	374393	103.112	286.677	2.78025	1.47521	0.00326417	0.0124891
CPB1	1360	146.468	406.579	2.77589	1.47295	0.00551913	0.0195485
LRRIQ1	84125	74.4507	206.402	2.77233	1.4711	0.00171576	0.00717121
PTP4A3	11156	2051.05	5669.02	2.76396	1.46674	5.68006e-08	7.05074e-07
HIST1H2BG	8339	149.051	411.436	2.76037	1.46486	2.65729e-09	4.38996e-08
PBK	55872	36.7785	101.514	2.76014	1.46474	9.25287e-05	0.000553237
SLC19A1	6573	828.88	2284.2	2.75577	1.46246	2.23703e-25	7.93597e-23
MON1B	22879	2343.27	6453.28	2.75396	1.46151	0.000142367	0.000810703
HSF4	3299	401.633	1105.91	2.75353	1.46128	2.88001e-07	3.09934e-06
AGMAT	79814	62.3381	171.4	2.74953	1.45919	9.06552e-11	1.94188e-09
SDS	10993	65.9186	180.961	2.74522	1.45692	2.476e-06	2.15621e-05
TRIM36	55521	969.984	2656.8	2.73902	1.45366	1.05904e-25	4.11824e-23
MKI67	4288	358.528	981.18	2.73669	1.45243	2.01213e-07	2.23433e-06
FAM64A	54478	28.524	77.9849	2.73401	1.45102	2.42484e-06	2.11348e-05
GTSE1	51512	41.723	113.778	2.727	1.44731	2.03744e-06	1.80698e-05
C16orf59	80178	57.4105	156.436	2.72487	1.44619	6.3576e-10	1.18268e-08
TPX2	22974	172.979	470.571	2.7204	1.44382	1.53703e-05	0.000111001
C19orf48	84798	6805.57	18490.3	2.71694	1.44198	1.6877e-11	4.16182e-10
HIST1H2BF	8343	14.0127	38.0215	2.71335	1.44008	0.000644642	0.00305491
DEPDC1B	55789	29.1801	79.1724	2.71323	1.44001	8.38682e-06	6.45074e-05
GABRB3	2562	833.818	2261.39	2.71209	1.43941	6.68821e-19	6.11956e-17
FOXD4	2298	16.4781	44.6778	2.71134	1.43901	0.000462983	0.00228391
FASN	2194	28121.4	76161.3	2.7083	1.43739	1.12033e-12	3.43244e-11
PYCR1	5831	4307.79	11663.4	2.7075	1.43696	1.80197e-27	1.1754e-24
NCAPH	23397	45.7538	123.791	2.70558	1.43594	8.17124e-05	0.000495295
EEF1A2	1917	1688.7	4560.25	2.70045	1.4332	0.00488152	0.0176109
HMMR	3161	66.8165	180.029	2.69438	1.42995	1.25362e-06	1.1698e-05
SHCBP1	79801	30.4113	81.8705	2.69211	1.42874	0.000338747	0.00173897
BUB1	699	61.9451	166.708	2.69122	1.42826	0.000105214	0.000619911
DGCR5	26220	26.9747	72.437	2.68537	1.42512	0.000192149	0.00105813
TUBB3	10381	334.767	895.776	2.67582	1.41998	1.27485e-06	1.18796e-05
TMEM45B	120224	794.303	2120.34	2.66944	1.41653	3.79341e-07	3.96007e-06
NCRNA00093	100188954	32.3936	86.3478	2.66558	1.41445	2.59298e-07	2.81141e-06
CHI3L1	1116	138.529	368.343	2.65896	1.41086	0.000141941	0.000808505
HES6	55502	146.004	388.106	2.65819	1.41045	0.000128845	0.00074206
C12orf69	440087	117.435	311.759	2.65473	1.40856	0.00107132	0.00475488
CDCA5	113130	105.265	279.073	2.65114	1.40661	9.80574e-06	7.42629e-05
LOC391322	391322	23.255	61.5156	2.64526	1.40341	7.53585e-05	0.000460927
RAP1GAP	5909	3054.44	8063.39	2.63989	1.40048	1.88376e-12	5.56894e-11
CXCR2P1	3580	5.42768	14.3161	2.63762	1.39923	0.0341082	0.091146
IFI6	2537	2911.22	7674.71	2.63625	1.39849	0.026831	0.075031
MESP1	55897	1195.67	3149.45	2.63404	1.39728	0.000204744	0.00111926
PCDHA13	56136	29.644	77.7252	2.62195	1.39064	0.011102	0.0356453
PCDHA10	56139	107.552	281.923	2.62128	1.39027	0.0226321	0.0649601
RTN4RL2	349667	39.7254	104.027	2.61866	1.38883	1.20756e-07	1.40495e-06
CYP2J2	1573	339.438	888.228	2.61676	1.38778	7.33541e-08	8.90866e-07
SFRP4	6424	1404.7	3671.69	2.61385	1.38618	1.65171e-06	1.50447e-05
C4A	720	9580.56	25030.7	2.61265	1.38551	1.14887e-06	1.08507e-05
PCDHA11	56138	76.9564	200.843	2.60983	1.38396	0.000854691	0.00390481
C12orf56	115749	29.2118	76.1781	2.60778	1.38282	0.00036401	0.00185227
PPEF1	5475	11.1363	29.0124	2.60521	1.3814	0.00358211	0.0134782
MARCKSL1	65108	9179.51	23898	2.60341	1.3804	1.11786e-26	5.25678e-24
GMDS	2762	939.753	2442.32	2.5989	1.3779	3.28664e-15	1.53841e-13
SERHL	94009	849.266	2205.56	2.59702	1.37686	0.0292893	0.0805921
TRIB1	10221	5088.33	13193.9	2.59297	1.37461	3.71517e-08	4.78396e-07
PKMYT1	9088	71.5629	185.244	2.58854	1.37214	1.3284e-05	9.75364e-05
C19orf23	148046	33.136	85.6828	2.58579	1.37061	1.49707e-06	1.37852e-05
RAB17	64284	739.655	1909.87	2.58211	1.36855	1.51342e-21	2.3361e-19
ASPM	259266	56.5258	145.854	2.58031	1.36755	0.000198097	0.00108674
EFCAB4A	283229	1879.75	4845.86	2.57792	1.36621	1.05385e-07	1.24256e-06
RET	5979	503.53	1297.9	2.57761	1.36603	0.00144595	0.00618676
AGTR1	185	444.918	1146.05	2.57587	1.36506	0.00216723	0.00875421
TLCD1	116238	378.734	974.643	2.57342	1.36369	1.04722e-14	4.54416e-13
CELF5	60680	36.4668	93.7146	2.56986	1.36169	7.1098e-06	5.56361e-05
ESPL1	9700	41.2772	105.974	2.56738	1.3603	0.00248324	0.00982845
KIF14	9928	19.4166	49.7862	2.56411	1.35846	0.00100155	0.00447071
SAMD5	389432	512.569	1313.46	2.5625	1.35755	9.9053e-09	1.44827e-07
CCL17	6361	7.05505	18.0678	2.56098	1.35669	0.0346121	0.092273
SNHG3-RCC1	751867	344.945	882.305	2.55781	1.35491	3.92356e-11	9.05688e-10
LRRC7	57554	65.4875	167.375	2.55583	1.35379	0.000116719	0.000678209
CCNB2	9133	128.292	327.565	2.55329	1.35236	1.6657e-07	1.8754e-06
SBK1	388228	500.966	1278.76	2.55259	1.35196	1.42364e-21	2.23286e-19
DBNDD1	79007	711.786	1816.09	2.55146	1.35132	1.49596e-20	1.9516e-18
SCNN1D	6339	98.0767	249.224	2.54111	1.34546	2.52724e-07	2.74601e-06
C19orf18	147685	22.8057	57.6969	2.52993	1.3391	0.000369119	0.0018727
SULT4A1	25830	16.4778	41.6784	2.52937	1.33878	0.00294605	0.011421
CYorf15B	84663	364.989	922.757	2.52818	1.3381	8.15017e-13	2.54328e-11
HIST1H3H	8357	40.8414	103.217	2.52726	1.33757	7.85804e-07	7.6651e-06
RPL22L1	200916	1036.05	2617.93	2.52684	1.33734	3.05947e-09	4.98915e-08
APOC2	344	35.7545	90.3156	2.52599	1.33685	9.1877e-06	7.00392e-05
APLN	8862	209.928	529.398	2.52181	1.33446	9.29621e-08	1.10902e-06
CATSPERB	79820	15.6613	39.4719	2.52034	1.33362	0.00112777	0.00497377
CXCL11	6373	178.59	450.035	2.51993	1.33339	1.9333e-05	0.000136308
C9orf169	375791	31.5771	79.5143	2.5181	1.33233	1.99332e-05	0.000140003
HPX	3263	40.511	102.007	2.51801	1.33229	6.96382e-06	5.45584e-05
NCAPG	64151	78.3741	197.134	2.51529	1.33073	5.43517e-05	0.000344421
CBX2	84733	99.0973	249.183	2.51452	1.33029	0.000630419	0.00300087
LOC100133612	100133612	14.2828	35.8973	2.51332	1.32959	0.00145993	0.00623176
POU5F1B	5462	59.6843	149.944	2.51228	1.329	2.29377e-08	3.09215e-07
ZNF30	90075	222.892	559.639	2.51081	1.32815	6.91612e-10	1.28088e-08
KIFC1	3833	115.099	288.932	2.5103	1.32786	2.72954e-06	2.35268e-05
ZNF695	57116	10.1214	25.4074	2.51026	1.32784	0.00577027	0.020317
GPRIN1	114787	48.0813	120.403	2.50415	1.32432	3.29283e-05	0.000219968
ADRA2A	150	333.854	835.047	2.50124	1.32264	8.33144e-05	0.000503994
P2RY11	5032	163.991	408.485	2.4909	1.31667	1.80699e-08	2.49243e-07
HIST1H1E	3008	31.9414	79.4921	2.48869	1.31538	0.00394588	0.0146645
CDKN3	1033	34.863	86.6871	2.48651	1.31412	0.000200991	0.00110082
PHF21B	112885	123.152	306.016	2.48487	1.31317	2.35345e-09	3.93299e-08
NSUN5P1	155400	230.051	571.509	2.48427	1.31282	8.16222e-08	9.84188e-07
PEX10	5192	2130.27	5285.25	2.48102	1.31093	1.59916e-08	2.22244e-07
TOP2A	7153	349.902	866.852	2.47742	1.30884	0.000327186	0.00168906
GDPD1	284161	119.555	296.048	2.47624	1.30815	4.39956e-12	1.22203e-10
SLC24A5	283652	19.7522	48.8948	2.47541	1.30767	0.000140663	0.000802127
CBLC	23624	716.656	1769.15	2.46861	1.3037	4.16549e-11	9.54993e-10
PCDHB2	56133	291.325	718.972	2.46794	1.30331	2.71475e-08	3.58933e-07
PPM1E	22843	416.64	1027.8	2.46688	1.30268	2.87358e-06	2.46215e-05
SLC26A6	65010	480.355	1183.37	2.46354	1.30073	1.25482e-18	1.08435e-16
TMC5	79838	2448.13	6030.38	2.46325	1.30057	5.35611e-12	1.45841e-10
MUC2	4583	98.1948	241.861	2.46307	1.30046	0.00631548	0.0219456
GLOD5	392465	15.8571	39.0391	2.46192	1.29979	0.000801448	0.00369075
TM4SF19	116211	8.25436	20.3202	2.46175	1.29969	0.0198668	0.0582972
TUBB2A	7280	1927.5	4734.02	2.45604	1.29634	1.06232e-10	2.2517e-09
RAC3	5881	602.876	1479.34	2.4538	1.29502	7.6749e-07	7.50818e-06
TSPAN1	10103	22778.6	55862.5	2.45241	1.2942	6.05007e-17	3.90858e-15
EXO1	9156	25.9556	63.5806	2.4496	1.29254	0.00718423	0.0245724
CPLX1	10815	119.738	293.047	2.44741	1.29126	2.12219e-12	6.22829e-11
FGF17	8822	10.5508	25.7672	2.4422	1.28818	0.01647	0.0498711
CEP55	55165	47.5619	115.988	2.43868	1.2861	2.95131e-05	0.000199327
ADM2	79924	836.791	2040.27	2.43821	1.28582	9.16297e-14	3.43119e-12
SMS	6611	9093.73	22161.7	2.43703	1.28513	8.03185e-05	0.00048787
HS6ST3	266722	107.527	261.965	2.43628	1.28468	0.000464566	0.0022901
PABPC1L2B	645974	410.251	998.047	2.43277	1.2826	3.26315e-12	9.30666e-11
PPP1R14B	26472	1328.12	3230.74	2.43257	1.28248	1.4959e-11	3.73438e-10
PCDHA6	56142	87.3323	212.219	2.43001	1.28096	0.0120322	0.0382295
TMEM52	339456	64.1066	155.636	2.42776	1.27963	1.47553e-05	0.000106941
SLC10A4	201780	9.65691	23.4073	2.42389	1.27732	0.00660436	0.0228051
IRX4	50805	357.777	866.472	2.42182	1.27609	2.03161e-07	2.2526e-06
MPP6	51678	141.336	342.119	2.42061	1.27537	8.24472e-12	2.14564e-10
PCDHB11	56125	112.107	271.136	2.41853	1.27413	5.08881e-07	5.17609e-06
FOXD3	27022	30.7797	74.4064	2.41739	1.27345	7.91729e-05	0.00048149
GRM4	2914	9.18071	22.1921	2.41725	1.27337	0.0139278	0.0432285
CPT1B	1375	359.937	870.015	2.41713	1.27329	7.14298e-07	7.01497e-06
TRPM8	79054	11636.9	28121.6	2.4166	1.27298	5.58991e-11	1.25176e-09
SH3RF1	57630	3017.25	7288.51	2.41562	1.27239	1.40148e-15	7.10258e-14
CPNE7	27132	137.729	332.455	2.41383	1.27132	0.000968899	0.00434318
ZP3	7784	323.751	781.477	2.41382	1.27132	2.02666e-08	2.75596e-07
SKA1	220134	28.2488	68.1407	2.41216	1.27033	0.000124749	0.000720113
LRRC56	115399	212.827	513.054	2.41066	1.26943	4.59717e-14	1.79112e-12
DLX6AS	285987	15.7704	37.9905	2.40898	1.26842	0.000562176	0.00270919
MNX1	3110	50.564	121.757	2.40798	1.26782	0.000215194	0.00117037
FHIT	2272	89.9972	216.61	2.40685	1.26715	1.49961e-09	2.60961e-08
CABP4	57010	49.3816	118.794	2.40564	1.26642	3.30702e-07	3.49928e-06
LOC100128788	100128788	36.9361	88.4929	2.39584	1.26053	2.88321e-05	0.000195119
MICALCL	84953	53.8183	128.844	2.39406	1.25946	7.31998e-05	0.000450174
PTTG1	9232	95.8199	228.753	2.38732	1.25539	0.000123859	0.000715584
CCNA2	890	91.5773	218.61	2.38716	1.2553	0.000190946	0.00105265
THSD1P1	374500	355.218	847.882	2.38693	1.25516	1.34848e-10	2.79668e-09
RSPH4A	345895	23.6686	56.4825	2.38639	1.25483	0.029038	0.0800514
CDCA8	55143	83.243	198.647	2.38635	1.25481	3.98204e-08	5.0866e-07
NUP210	23225	1766.32	4214.1	2.3858	1.25447	4.08206e-22	7.36995e-20
MAPK8IP2	23542	421.161	1004.76	2.38569	1.25441	2.94692e-08	3.86695e-07
OR51E1	143503	2898.62	6909.96	2.38388	1.25331	0.00137636	0.00593168
HIST1H2BC	8347	454.409	1083.17	2.3837	1.2532	2.86377e-07	3.08582e-06
P2RX5	5026	80.3341	191.289	2.38117	1.25167	9.14347e-09	1.3476e-07
PCDHGA1	56114	32.7225	77.9173	2.38115	1.25166	9.83038e-06	7.44216e-05
TMEM184A	202915	1446.86	3434.94	2.37407	1.24736	8.93554e-19	7.95972e-17
GPR98	84059	248.637	589.528	2.37104	1.24552	5.69571e-16	3.0469e-14
GPR37	2861	117.789	279.04	2.36898	1.24427	3.86198e-08	4.95514e-07
LOC220594	220594	78.6706	186.156	2.36627	1.24261	0.000165681	0.000926762
TTLL6	284076	14.0892	33.2908	2.36285	1.24053	0.00332517	0.0126781
ZGLP1	100125288	49.1497	116.132	2.36282	1.24051	1.88667e-05	0.000133393
TDRD6	221400	81.2911	192.063	2.36266	1.24041	5.80401e-09	8.93173e-08
ACAN	176	44.6125	105.296	2.36023	1.23892	0.00970581	0.0317421
WIT1	51352	8.24778	19.4586	2.35926	1.23833	0.0179382	0.0534524
HS3ST4	9951	136.652	321.995	2.35631	1.23653	4.3106e-06	3.53179e-05
CDH7	1005	57.1755	134.575	2.35372	1.23494	0.000238529	0.00128245
C8orf77	286103	32.2558	75.8601	2.35183	1.23378	4.65122e-05	0.000299139
MDH1B	130752	43.2042	101.373	2.34637	1.23043	0.00187756	0.00772767
IL11	3589	14.5607	34.1507	2.3454	1.22984	0.00811722	0.0272791
NUF2	83540	29.4576	69.0086	2.34264	1.22814	0.00407617	0.0150684
PCDHGB2	56103	177.716	415.785	2.3396	1.22626	9.62959e-05	0.000573043
TNFRSF18	8784	49.0574	114.656	2.33719	1.22477	0.00223705	0.00899312
PCDHB16	57717	219.587	512.043	2.33185	1.22147	2.98775e-07	3.19658e-06
LOC338799	338799	576.142	1341.53	2.32848	1.21939	1.9928e-08	2.71906e-07
NSUN5P2	260294	602.043	1399.95	2.32534	1.21744	2.6525e-08	3.51943e-07
SLC26A1	10861	65.8133	152.841	2.32234	1.21558	4.83537e-08	6.08438e-07
ELFN2	114794	486.131	1128.23	2.32083	1.21464	5.32429e-07	5.39121e-06
ENTPD5	957	2371.6	5503.29	2.3205	1.21443	4.07978e-11	9.37468e-10
CHTF18	63922	285.564	662.048	2.31839	1.21312	3.56959e-10	6.91386e-09
BANK1	55024	767.41	1779.02	2.31821	1.21301	0.0176915	0.052881
CHRD	8646	314.789	729.483	2.31737	1.21249	5.93538e-07	5.94743e-06
HIST1H4H	8365	477.458	1106.03	2.31649	1.21194	4.44811e-08	5.62509e-07
SLC23A3	151295	12.9752	30.0036	2.31238	1.20938	0.0326276	0.0878162
FOXS1	2307	44.1553	102.078	2.31181	1.20902	8.17135e-06	6.29698e-05
RAB19	401409	21.6331	49.9793	2.31031	1.20809	0.000353747	0.00180709
LENG9	94059	778.561	1796.18	2.30705	1.20605	4.96767e-09	7.79296e-08
SHOX2	6474	7.51412	17.3139	2.30419	1.20426	0.0219964	0.0634325
C6orf26	401251	53.9446	124.167	2.30175	1.20273	0.00031742	0.0016441
CDCA3	83461	60.1596	138.38	2.30021	1.20177	4.08256e-05	0.000266302
HIST1H2AE	3012	383.642	880.339	2.29469	1.1983	5.27912e-06	4.25126e-05
TTK	7272	77.6612	178.126	2.29363	1.19763	9.95217e-06	7.52873e-05
OR13A1	79290	14.4536	33.0847	2.28902	1.19473	0.00551764	0.0195466
KIAA1244	57221	3409.43	7801.5	2.28822	1.19422	1.67914e-09	2.88724e-08
MSL3L2	151507	344.942	787.998	2.28444	1.19184	1.02452e-14	4.47449e-13
FBXL8	55336	375.19	856.814	2.28368	1.19136	2.20862e-08	2.98933e-07
CBS	875	2289.71	5219.78	2.27967	1.18882	5.30366e-11	1.19427e-09
PCDHB9	56127	100.937	229.941	2.27806	1.18781	5.5856e-09	8.62845e-08
PCDHA12	56137	49.2404	112.062	2.27582	1.18638	0.00989521	0.0322988
RAB26	25837	243.357	553.465	2.27429	1.18542	1.46609e-05	0.00010638
SOX8	30812	73.8869	167.814	2.27123	1.18347	5.89251e-08	7.28761e-07
FAM13AOS	285512	75.4295	171.124	2.26867	1.18184	0.00041547	0.00207899
SPAG5	10615	155.071	351.647	2.26766	1.1812	1.4307e-05	0.000104216
BEAN	146227	25.7017	58.2614	2.26683	1.18068	0.000301446	0.00157182
CBR3	874	449.055	1017.89	2.26674	1.18062	0.00123726	0.00540616
RALGAPA2	57186	1531.87	3460.32	2.25889	1.17561	3.43755e-08	4.45011e-07
B3GNT4	79369	8.93219	20.152	2.25611	1.17384	0.0294348	0.0809136
APBA2	321	296.414	668.53	2.25539	1.17338	1.64088e-12	4.89384e-11
CTNND2	1501	359.23	809.454	2.2533	1.17204	3.19501e-15	1.49899e-13
MRPL41	64975	2138.93	4818.37	2.2527	1.17166	1.11e-06	1.0518e-05
LRRC31	79782	96.4954	217.335	2.25229	1.17139	0.0247355	0.0699645
STIL	6491	174.107	392.106	2.2521	1.17127	4.02211e-12	1.13275e-10
GAD1	2571	34.2377	77.0449	2.25029	1.17011	0.00129267	0.00562129
TRIP13	9319	83.2351	187.143	2.24836	1.16887	4.30694e-07	4.42984e-06
C9orf117	286207	11.4651	25.7524	2.24617	1.16746	0.0220276	0.0635136
PABPC1L2A	340529	92.2021	207.018	2.24527	1.16689	9.03162e-08	1.08064e-06
H2AFJ	55766	12548.3	28173.4	2.24519	1.16684	0.000109641	0.000642063
ADPRHL1	113622	195.352	438.507	2.24471	1.16653	1.16333e-06	1.09549e-05
GPRC5D	55507	21.2033	47.5951	2.2447	1.16652	0.00119425	0.00523953
FAP	2191	107.135	240.211	2.24213	1.16487	3.39016e-05	0.000225502
FAM189A1	23359	111.651	250.3	2.2418	1.16466	6.91172e-08	8.44993e-07
MCCC2	64087	10399.1	23298.1	2.2404	1.16375	6.52693e-07	6.48556e-06
POLN	353497	77.5715	173.773	2.24017	1.16361	1.15792e-07	1.35577e-06
CTU1	90353	100.98	225.949	2.23756	1.16193	2.53075e-08	3.37562e-07
CXCL14	9547	1001.77	2240.77	2.23682	1.16145	0.000929821	0.00420445
SCARNA2	677766	12.3563	27.6149	2.23488	1.1602	0.0370005	0.0974709
DIAPH3	81624	25.9057	57.8821	2.23434	1.15985	0.00143353	0.00613882
TPRN	286262	1040.36	2324.42	2.23425	1.15979	1.64758e-11	4.07282e-10
COLEC12	81035	1979.94	4420.59	2.23269	1.15878	6.61089e-14	2.52701e-12
RPL39	6170	995.014	2219.51	2.23063	1.15745	0.00245753	0.0097458
EME2	197342	36.9571	82.4296	2.23042	1.15731	2.81975e-05	0.00019108
CDKN2A	1029	66.2654	147.772	2.23	1.15704	2.10891e-05	0.000147275
ZNHIT2	741	413.23	920.109	2.22663	1.15486	4.35718e-08	5.52392e-07
PRR22	163154	82.9427	184.556	2.2251	1.15387	2.85488e-06	2.4482e-05
LOC284233	284233	15.4055	34.2614	2.22397	1.15314	0.0325563	0.0876591
ARX	170302	117.405	261.067	2.22365	1.15293	0.00996843	0.0325168
KIF2C	11004	71.7835	159.473	2.22158	1.15159	0.000949768	0.00428211
NAP1L6	645996	45.1568	100.248	2.22	1.15056	0.000192935	0.00106188
SGOL1	151648	13.7074	30.4092	2.21845	1.14955	0.00974178	0.031834
SLC25A27	9481	351.419	778.597	2.21558	1.14768	1.1338e-09	2.02352e-08
PVT1	5820	135.543	299.921	2.21274	1.14583	3.91219e-08	5.01003e-07
MYO6	4646	5480.53	12122.9	2.21199	1.14535	1.17642e-08	1.68593e-07
NCRNA00095	283932	92.0472	203.419	2.20995	1.14401	6.29544e-09	9.59307e-08
CLDN3	1365	6940.61	15322.7	2.20769	1.14254	2.37613e-09	3.96761e-08
STRC	161497	24.343	53.7056	2.20621	1.14157	0.00135437	0.0058531
BIK	638	660.053	1454.88	2.20419	1.14025	7.8135e-12	2.04394e-10
CECR2	27443	94.7602	208.844	2.20392	1.14007	2.15361e-08	2.91877e-07
C5orf38	153571	138.043	304.028	2.20242	1.13909	5.11924e-07	5.19921e-06
RGS10	6001	1976.08	4351.69	2.20218	1.13893	1.60609e-12	4.8151e-11
EPCAM	4072	6965.67	15309	2.19778	1.13605	5.22734e-20	6.00579e-18
FAM72D	728833	12.3868	27.2213	2.19761	1.13593	0.0154544	0.0472989
PCDHA4	56144	122.492	268.912	2.19534	1.13445	0.000433794	0.00216
CYP2D7P1	1564	16.8169	36.9077	2.19468	1.13401	0.0118453	0.0377084
NCALD	83988	1026.65	2253.07	2.19458	1.13394	1.37143e-09	2.40936e-08
POLQ	10721	24.8665	54.5451	2.19352	1.13324	0.0135817	0.0423689
GSG2	83903	13.1943	28.9219	2.192	1.13225	0.0117764	0.0375185
NCRNA00176	284739	12.9387	28.3438	2.19062	1.13134	0.0169966	0.0512738
TK1	7083	348.639	763.087	2.18876	1.13011	2.19512e-05	0.000152534
EPHA6	285220	71.468	156.057	2.18359	1.1267	0.00181607	0.00751898
ANKRD19	138649	92.2729	201.484	2.18357	1.12669	4.29655e-05	0.000278821
LOC728875	728875	93.5399	204.043	2.18134	1.12522	4.91387e-06	3.97931e-05
SNHG9	735301	127.14	277.3	2.18106	1.12503	1.01067e-05	7.63382e-05
PCSK1N	27344	266.586	580.682	2.17822	1.12315	0.0159882	0.0486453
HIST1H2BN	8341	19.1197	41.6383	2.17777	1.12285	0.00214667	0.00868505
REPS2	9185	3519.04	7663.31	2.17767	1.12278	3.56507e-15	1.66104e-13
SLC25A45	283130	318.04	692.179	2.17639	1.12194	5.55665e-13	1.79491e-11
LOC100132215	100132215	21.6019	47.0127	2.17632	1.12189	0.00251735	0.0099576
MYO1G	64005	236.079	513.598	2.17553	1.12137	4.91538e-08	6.1697e-07
SLC34A3	142680	16.106	35.0086	2.17364	1.12011	0.0144388	0.0445887
MYL5	4636	440.169	955.941	2.17176	1.11886	4.02205e-06	3.32094e-05
CKAP2L	150468	23.3348	50.5719	2.16723	1.11585	0.00625029	0.0217646
SLC38A11	151258	341.535	739.87	2.16631	1.11524	0.000322273	0.00166625
TOX3	27324	282.863	611.865	2.16311	1.11311	7.90518e-08	9.54902e-07
C17orf96	100170841	200.867	434.145	2.16135	1.11193	1.53778e-09	2.66913e-08
OGDHL	55753	420.094	907.95	2.1613	1.1119	0.00405393	0.0149999
RAMP1	10267	4537.15	9800.25	2.16	1.11103	0.00247523	0.00980442
DCST2	127579	35.4859	76.616	2.15906	1.1104	0.000523545	0.00254119
PCBP3	54039	47.1782	101.664	2.1549	1.10762	9.07468e-05	0.000543701
SLC4A4	8671	9058.81	19518.8	2.15467	1.10747	2.631e-08	3.49321e-07
LFNG	3955	2030.12	4374.16	2.15463	1.10744	2.91251e-07	3.12766e-06
TP53INP1	94241	3867.89	8332.87	2.15437	1.10727	1.34815e-17	9.84151e-16
KCNN2	3781	1055.34	2273.56	2.15433	1.10724	3.67504e-06	3.06319e-05
GGTLC2	91227	768.93	1655.83	2.15341	1.10663	0.000748626	0.0034744
YPEL1	29799	426.657	918.093	2.15183	1.10556	2.41694e-13	8.31171e-12
CCDC110	256309	111.503	239.662	2.14938	1.10392	1.35691e-09	2.388e-08
RAD54L	8438	38.8669	83.4369	2.14673	1.10214	0.00325524	0.0124596
HIST4H4	121504	88.177	188.717	2.14021	1.09775	1.07032e-05	8.00698e-05
IRF7	3665	795.403	1698.66	2.13559	1.09464	5.32223e-09	8.29767e-08
CD163L1	283316	65.2042	139.016	2.13201	1.09221	0.00266027	0.0104352
SERINC4	619189	15.2798	32.5385	2.12951	1.09052	0.0142686	0.0441508
GPR160	26996	2351.14	5003.24	2.128	1.0895	3.15212e-14	1.2697e-12
BAIAP3	8938	902.68	1920.77	2.12785	1.0894	9.69946e-14	3.59218e-12
CETP	1071	12.4577	26.5042	2.12753	1.08918	0.0215481	0.0622773
BOP1	23246	466.197	990.433	2.12449	1.08712	3.12305e-08	4.07428e-07
RABEP2	79874	2733.68	5806.65	2.12411	1.08686	1.15082e-09	2.05028e-08
KLHL17	339451	170.569	362.243	2.12374	1.08661	1.63977e-09	2.82676e-08
C5orf30	90355	666.987	1415.69	2.12251	1.08577	3.06821e-09	4.99535e-08
HEY2	23493	103.06	218.711	2.12216	1.08554	1.04721e-05	7.86906e-05
CCDC154	645811	28.8763	61.2093	2.1197	1.08386	0.000866922	0.00395088
RSPH1	89765	229.208	485.805	2.11949	1.08372	2.64158e-06	2.28564e-05
TMTC4	84899	1385.91	2933.26	2.11648	1.08167	7.8063e-18	5.95665e-16
EGF	1950	282.438	597.759	2.11643	1.08163	3.81997e-05	0.00025071
C2orf79	391356	1056.27	2233.55	2.11456	1.08036	4.75416e-13	1.55426e-11
NME1-NME2	654364	247.266	522.767	2.11419	1.0801	1.1383e-08	1.63826e-07
SHC2	25759	2340.81	4942.32	2.11137	1.07818	8.77e-11	1.88457e-09
ELL3	80237	457.928	966.8	2.11125	1.0781	5.5078e-13	1.78483e-11
C9orf140	89958	976.636	2060.97	2.11028	1.07743	2.7835e-08	3.67158e-07
NEAT1	283131	23573.1	49693.9	2.10808	1.07593	3.26893e-06	2.75651e-05
MMP10	4319	167.314	352.618	2.10752	1.07555	0.00109386	0.00483898
ZNF385B	151126	723.958	1525.55	2.10724	1.07535	0.000113513	0.000662248
MSH5	4439	308.683	650.454	2.10719	1.07532	1.95382e-11	4.74858e-10
SPTBN2	6712	4713.29	9927.8	2.10634	1.07474	2.33044e-17	1.62496e-15
MFSD3	113655	1071.53	2254.03	2.10357	1.07284	1.38314e-08	1.95583e-07
C19orf36	113177	124.619	262.11	2.10329	1.07265	0.000283734	0.00149139
GADD45G	10912	2703.35	5685.51	2.10314	1.07254	0.00391724	0.0145742
QRICH2	84074	151.954	319.347	2.1016	1.07148	6.90616e-09	1.04685e-07
ISX	91464	83.7198	175.868	2.10067	1.07085	0.0367851	0.0969911
UFSP1	402682	83.8504	175.832	2.09697	1.06831	1.20996e-06	1.13328e-05
MYRIP	25924	462.839	970.478	2.09679	1.06819	1.95045e-14	8.16563e-13
STK32C	282974	241.647	506.574	2.09634	1.06787	1.43556e-10	2.95907e-09
ASF1B	55723	116.375	243.814	2.09506	1.06699	0.000100181	0.000593715
SLC26A5	375611	23.3797	48.9793	2.09496	1.06692	0.00677374	0.0233143
SEC14L5	9717	88.2998	184.425	2.08862	1.06255	1.70712e-05	0.000121805
RELL2	285613	107.97	225.462	2.0882	1.06226	2.96551e-07	3.17951e-06
C5orf49	134121	141.189	294.753	2.08764	1.06187	5.15764e-06	4.16338e-05
ERCC6L	54821	33.3892	69.6787	2.08687	1.06134	0.000414404	0.00207469
MANEAL	149175	666.838	1391.42	2.08659	1.06115	2.73806e-15	1.30581e-13
MAMDC4	158056	186.616	389.217	2.08566	1.0605	0.000159242	0.000893956
PTPRT	11122	544.347	1134.03	2.08329	1.05886	0.00105152	0.00467519
SNHG8	100093630	2477.09	5156.54	2.0817	1.05776	8.03867e-07	7.82619e-06
EML6	400954	122.493	254.931	2.08119	1.05741	0.00208551	0.00847508
DLGAP2	9228	36.6183	76.2064	2.0811	1.05735	0.000267173	0.00141316
BCAM	4059	27588.5	57412.3	2.08102	1.05729	8.27333e-14	3.12117e-12
GLB1L3	112937	610.17	1269	2.07975	1.05641	0.0034156	0.0129581
DUS1L	64118	4407.29	9163.12	2.07908	1.05595	4.18297e-12	1.1699e-10
WFIKKN1	117166	49.0457	101.807	2.07576	1.05364	0.00117357	0.00515552
NAALADL2	254827	967.417	2006.28	2.07385	1.05231	1.29426e-09	2.28569e-08
MND1	84057	16.0881	33.3447	2.07263	1.05146	0.0147898	0.0455128
C11orf83	790955	1300.55	2695.27	2.07242	1.05132	7.08944e-05	0.000437593
ADRB1	153	840.69	1741.74	2.0718	1.05088	4.00887e-09	6.39805e-08
NFE2L3	9603	302.796	626.169	2.06796	1.04821	9.7511e-08	1.15461e-06
CCL11	6356	14.5307	30.0396	2.06732	1.04776	0.0202524	0.0592226
PABPC1L	80336	235.566	486.677	2.06599	1.04683	2.71985e-05	0.000185116
PCDHB3	56132	152.754	315.488	2.06533	1.04637	0.00908919	0.0300217
MAPK12	6300	511.478	1056.13	2.06485	1.04604	0.000115765	0.000673444
KIFC2	90990	821.689	1695.11	2.06296	1.04471	1.70701e-05	0.000121805
ALDH1A3	220	18044.9	37156.1	2.0591	1.04201	6.42507e-11	1.41681e-09
MXD3	83463	200.696	412.589	2.05579	1.03969	1.91156e-07	2.12733e-06
CDK5R1	8851	96.8781	199.089	2.05505	1.03917	1.25179e-07	1.44808e-06
C7orf46	340277	255.144	524.273	2.05481	1.039	3.68477e-10	7.1233e-09
RAB3B	5865	630.258	1293.86	2.05291	1.03767	1.42944e-10	2.94946e-09
MBOAT2	129642	2615.39	5363.76	2.05085	1.03622	2.33538e-12	6.81438e-11
LASS4	79603	4165.73	8541.83	2.0505	1.03598	4.45326e-14	1.7384e-12
CRYGS	1427	15.8004	32.3958	2.05031	1.03584	0.027851	0.0773272
HIST1H2AK	8330	11.3922	23.3488	2.04955	1.03531	0.0239656	0.0681874
KIF15	56992	48.7236	99.752	2.0473	1.03372	0.00928859	0.0306053
CYBASC3	220002	3071.54	6285.56	2.04638	1.03308	0.00092758	0.00419611
RPL36A	6173	85.0386	173.925	2.04524	1.03227	5.48129e-06	4.3983e-05
BHLHA15	168620	184.122	376.02	2.04224	1.03015	3.49239e-07	3.67236e-06
HS3ST2	9956	79.7528	162.79	2.04119	1.02941	0.00263354	0.0103524
SLC25A22	79751	1201.74	2452.79	2.04103	1.0293	2.54905e-14	1.04341e-12
KIF12	113220	348.01	709.966	2.04007	1.02862	0.0225055	0.0646516
TRIB3	57761	1062.68	2167.79	2.03992	1.02851	1.06981e-10	2.26284e-09
MCM10	55388	23.4164	47.7518	2.03925	1.02804	0.0142621	0.0441444
SPDYA	245711	17.9493	36.5987	2.03901	1.02787	0.0112211	0.0359866
RIMKLA	284716	304.572	620.957	2.03878	1.02771	8.88932e-12	2.30155e-10
MEF2B	100271849	48.0107	97.8657	2.03842	1.02745	0.00211629	0.00857243
WBSCR26	171022	20.0533	40.8358	2.03636	1.026	0.0172873	0.0519956
RAD51	5888	52.3756	106.531	2.03398	1.02431	0.0105048	0.0339912
KIAA0101	9768	100.547	204.347	2.03234	1.02315	0.00034639	0.0017736
ZNF692	55657	1004.44	2039.77	2.03075	1.02201	2.00654e-07	2.22936e-06
FAM72B	653820	31.1715	63.2821	2.03013	1.02157	0.00109028	0.00482417
CSPG5	10675	78.3655	159.05	2.02959	1.02119	0.000981753	0.00439496
SAMD10	140700	416.381	844.625	2.02849	1.02041	1.9358e-11	4.71044e-10
MRPL12	6182	2130.03	4319.57	2.02794	1.02001	2.3243e-06	2.03198e-05
CYP21A2	1589	54.41	110.245	2.02619	1.01877	0.00198345	0.00811398
GALNT7	51809	7008.37	14192.3	2.02505	1.01796	1.9717e-14	8.23754e-13
CCDC40	55036	203.58	411.757	2.02258	1.0162	1.98523e-09	3.37057e-08
SLC25A10	1468	2071.41	4189.38	2.02247	1.01612	2.93738e-11	6.96328e-10
MSI1	4440	392.719	793.481	2.02048	1.0147	6.77846e-11	1.49148e-09
CLDN8	9073	1497.27	3023.87	2.01958	1.01406	1.81432e-06	1.6311e-05
STEAP4	79689	13396.6	27049.3	2.01911	1.01372	2.93959e-09	4.80529e-08
LOC606724	606724	22.7983	46.031	2.01906	1.01368	0.0172802	0.0519821
SAC3D1	29901	309.952	625.405	2.01775	1.01275	5.79195e-07	5.82029e-06
CHDH	55349	1062.64	2141.83	2.01558	1.01119	2.10673e-13	7.37028e-12
SCIN	85477	521.711	1051.41	2.01532	1.01101	0.00112319	0.00495572
RNFT2	84900	32.2017	64.8947	2.01526	1.01096	0.000599642	0.00286584
E2F5	1875	253.112	510.028	2.01503	1.0108	3.43723e-09	5.54301e-08
ESRP2	80004	2281.11	4594.72	2.01425	1.01024	8.42155e-15	3.71007e-13
C15orf21	283651	3645.1	7341.7	2.01413	1.01016	0.000807278	0.00371506
NCRNA00115	79854	65.0405	130.994	2.01404	1.01009	2.05618e-05	0.000143968
C16orf13	84326	1452.22	2923.65	2.01323	1.00951	4.92085e-06	3.98051e-05
HIST1H1C	3006	4519.61	9099	2.01322	1.00951	5.81327e-06	4.6316e-05
NCRNA00107	283981	23.8342	47.9548	2.01202	1.00864	0.00569446	0.0200921
CASC5	57082	29.871	60.058	2.01058	1.00761	0.00498975	0.0179124
LOC100128842	100128842	27.2179	54.7199	2.01044	1.00751	0.00160198	0.00676135
GJB2	2706	177.304	356.113	2.00848	1.00611	0.000343799	0.00176133
TMEM217	221468	35.8935	72.0877	2.00838	1.00603	0.00275578	0.010766
FLJ45244	400242	88.9867	178.59	2.00694	1.00499	1.8463e-05	0.000130767
PYCRL	65263	949.647	1905.66	2.0067	1.00482	3.32432e-09	5.37338e-08
SNHG10	283596	133.484	267.75	2.00586	1.00422	2.58199e-07	2.80099e-06
SV2C	22987	23.0238	46.1378	2.00392	1.00282	0.000973824	0.00436139
MS4A8B	83661	559.467	1120.36	2.00254	1.00183	0.00154782	0.00656426
PRC1	9055	293.344	587.352	2.00226	1.00163	4.3637e-05	0.000282816
E2F2	1870	38.0182	76.1089	2.00191	1.00138	0.0137153	0.0427198
BEND3	57673	302.65	605.805	2.00167	1.0012	4.17296e-11	9.55623e-10
C8orf45	157777	62.8268	125.664	2.00016	1.00012	2.45486e-05	0.0001689
down-regulated genes	baseMean	baseMeanA	baseMeanB	foldChange	log2FoldChange	pval	padj
WFDC9	2.86084	23.3711	0.0091458	0.000391329	-11.3193	0.000388436	0.00195972
SPINT4	0.671515	5.48581	0.00214766	0.000391494	-11.3187	0.0040618	0.0150263
DEFB127	1.14421	9.32081	0.00735435	0.000789025	-10.3076	0.00036915	0.0018727
PAEP	652.898	5311.25	5.21226	0.000981361	-9.99293	5.84e-06	4.65e-05
EDDM3A	113.24	920.735	0.967673	0.00105098	-9.89405	8.47e-10	1.54e-08
EDDM3B	24.5825	199.865	0.211734	0.00105939	-9.88255	0.000253634	0.00135145
PATE4	630.038	5110.5	7.08683	0.00138672	-9.49411	1.08e-10	2.28e-09
SEMG1	187706	1.52222e+06	2158.96	0.0014183	-9.46162	5.51e-12	1.49e-10
DEFB125	2.91109	23.6051	0.0338474	0.0014339	-9.44584	0.00129616	0.00563044
SEMG2	98353.1	796638	1265.42	0.00158845	-9.29817	2.36e-11	5.64e-10
LCN9	0.28762	2.32853	0.00385792	0.00165681	-9.23738	0.00489632	0.0176576
AQP2	1587.77	12831.4	24.488	0.00190845	-9.03338	5.45e-09	8.46e-08
TMEM114	53.0569	428.639	0.836866	0.00195238	-9.00055	1.6e-09	2.77e-08
CRISP1	197.895	1598.44	3.16667	0.0019811	-8.97948	0.000244263	0.00130702
SCGB1D4	2.66031	21.4229	0.0516128	0.00240924	-8.69721	2.52e-07	2.74e-06
DEFB110	0.170817	1.37469	0.00343316	0.0024974	-8.64536	0.0185404	0.0549704
GRXCR1	10.8989	87.6377	0.229388	0.00261746	-8.57762	3.15e-10	6.13e-09
PATE1	1324.34	10608.5	33.493	0.00315719	-8.30714	4.87e-09	7.67e-08
SPINT3	13.2508	105.404	0.438047	0.00415589	-7.91063	0.0030335	0.0117129
CLDN2	621.79	4940.8	21.2861	0.00430823	-7.85869	4.57e-06	3.72e-05
POU3F3	36.6213	289.842	1.4141	0.00487885	-7.67924	1.23e-09	2.18e-08
WFDC8	1.06337	8.40772	0.042228	0.00502253	-7.63737	0.00623891	0.0217325
SPINK2	346.391	2729.8	15.0086	0.00549808	-7.50686	5.47e-09	8.47e-08
LOC643486	0.222799	1.75479	0.00979594	0.00558241	-7.4849	0.0159576	0.0485748
PATE3	12.2856	96.5508	0.569636	0.00589985	-7.4051	1.29e-08	1.83e-07
SULT2A1	19.7052	154.805	0.921281	0.00595123	-7.3926	1.86e-08	2.56e-07
RNASE11	1.3115	10.2829	0.0641356	0.00623712	-7.3249	0.00458063	0.0166532
PIP	5770.33	45188.9	289.677	0.00641035	-7.28538	1.19e-07	1.39e-06
DEFB129	9.96684	78.039	0.50227	0.00643614	-7.27959	0.00291027	0.0112931
ELSPBP1	7.29151	56.8468	0.401472	0.00706235	-7.14564	0.0103465	0.0335822
SPINK13	30.7544	239.008	1.79925	0.00752799	-7.05352	1.13e-05	8.44e-05
CDX4	0.329017	2.53544	0.0222426	0.00877268	-6.83277	0.00929924	0.0306304
EMX2	289.626	2227.82	20.1447	0.00904234	-6.78909	1.13e-08	1.63e-07
SERPINA5	1375.83	10578.2	96.3503	0.00910837	-6.77859	1.94e-08	2.65e-07
PKD1L2	38.8281	297.937	2.80223	0.00940542	-6.73229	7.71e-07	7.54e-06
SLC13A2	122.143	932.179	9.51816	0.0102107	-6.61378	1.89e-06	1.69e-05
LHX1	3.25625	24.7774	0.264012	0.0106554	-6.55227	1.54e-07	1.74e-06
REG3G	1.42389	10.7702	0.124403	0.0115506	-6.43589	0.0029299	0.011365
HOXB8	118.817	892.118	11.2991	0.0126654	-6.30296	5.83e-08	7.22e-07
ANXA13	105.274	784.565	10.8271	0.0138001	-6.17918	3.97e-06	3.29e-05
MFSD2A	629.703	4692.26	64.8561	0.0138219	-6.1769	3.32e-07	3.51e-06
CES7	9.01677	66.9925	0.955974	0.0142699	-6.13088	2.6e-06	2.25e-05
FBP2	28.5977	211.613	3.15163	0.0148934	-6.06919	0.00032217	0.00166614
KRT24	10.4574	77.2604	1.16922	0.0151335	-6.04611	6.81e-08	8.34e-07
SIM1	8.84831	65.0606	1.0327	0.0158729	-5.97729	3.15e-07	3.35e-06
EMX2OS	375.18	2757.79	43.908	0.0159215	-5.97288	9.2e-08	1.1e-06
PROL1	1.13514	8.34145	0.133194	0.0159678	-5.96869	2.01e-05	0.000140704
CYP19A1	23.4846	171.827	2.85943	0.0166413	-5.90909	0.000159104	0.000893428
LCN1	22.4322	163.926	2.7593	0.0168326	-5.8926	0.00179423	0.00744629
MCF2	103.199	751.996	12.9921	0.0172769	-5.85502	6.65e-08	8.15e-07
PATE2	61.7374	448.606	7.94818	0.0177175	-5.81868	1.82e-06	1.64e-05
GPX6	0.688465	4.99768	0.0893226	0.0178728	-5.80609	0.00179483	0.00744629
OR5AU1	0.870755	6.31593	0.113672	0.0179977	-5.79604	0.000470431	0.00231506
WFDC10A	0.871356	6.3091	0.115306	0.0182762	-5.77389	0.00971255	0.031759
ACSL6	153.409	1098.34	22.0287	0.0200564	-5.63979	6.9e-07	6.81e-06
DEFB131	1.14355	8.16833	0.166844	0.0204257	-5.61347	9.92e-05	0.000588599
SLC28A3	14.3001	101.473	2.17978	0.0214813	-5.54077	1.81e-06	1.63e-05
RAD21L1	0.700058	4.9133	0.11426	0.0232553	-5.4263	0.00325148	0.0124499
CHIA	1.7436	12.1463	0.297236	0.0244713	-5.35277	0.000719699	0.00335633
C6orf127	2.07638	14.4605	0.354524	0.0245167	-5.35009	0.00467861	0.0169758
MAGEB4	0.654303	4.53644	0.114541	0.0252491	-5.30762	0.0161334	0.0490207
MUC6	8185.86	56622.6	1451.34	0.0256319	-5.28592	7.38e-05	0.000452922
HS3ST5	17.5878	121.546	3.13366	0.0257816	-5.27752	8.3e-07	8.04e-06
KCNJ16	152.268	1045.71	28.0468	0.0268209	-5.2205	3.36e-05	0.00022376
NPFFR2	12.8868	87.8358	2.46613	0.0280765	-5.15449	4.45e-06	3.63e-05
FAM83A	46.362	315.684	8.91611	0.0282437	-5.14592	3.78e-06	3.15e-05
ATP13A4	31.5787	214.623	6.12871	0.0285557	-5.13008	1.18e-05	8.73e-05
ADCY8	7.75654	52.684	1.50994	0.0286603	-5.1248	0.00280542	0.0109355
PIK3C2G	63.4736	430.742	12.4095	0.0288096	-5.1173	8.52e-10	1.55e-08
MGAM	51.7236	350.018	10.2496	0.0292831	-5.09379	0.00143189	0.00613307
WNT9B	34.5333	233.257	6.90337	0.0295956	-5.07847	2.69e-06	2.32e-05
SLC26A3	1091.92	7362.22	220.114	0.0298978	-5.06382	1.72e-06	1.56e-05
UGT2B7	14.1079	94.1627	2.97727	0.0316184	-4.98309	1.18e-05	8.75e-05
HOXB6	163.64	1073.99	37.0683	0.0345147	-4.85665	3.04e-06	2.59e-05
SLCO4C1	36.9357	242.375	8.37193	0.0345412	-4.85554	3.43e-06	2.87e-05
PNMT	113.416	742.517	25.9475	0.0349453	-4.83876	1.59e-07	1.8e-06
PRSS1	17.3734	111.205	4.32729	0.0389127	-4.68362	0.000211098	0.00115057
MAGEA11	0.483776	3.0959	0.120593	0.0389524	-4.68215	0.0271522	0.0758035
C14orf105	1.35174	8.64071	0.338298	0.0391516	-4.67478	0.000680171	0.00320301
CRTAC1	331.375	2108.59	84.2761	0.039968	-4.64501	1.39e-06	1.28e-05
C1orf180	0.498549	3.15821	0.128757	0.0407689	-4.61639	0.0244569	0.0692831
CDH16	6.02887	38.1896	1.55733	0.0407789	-4.61603	0.000314903	0.00163525
CA2	406.999	2573.24	105.81	0.0411193	-4.60404	1.99e-05	0.000139621
GDPD2	3.14935	19.6876	0.849914	0.04317	-4.53383	0.022956	0.0658056
STAC2	623.523	3816.45	179.586	0.0470556	-4.40949	7.2e-06	5.62e-05
PADI3	57.2543	347.881	16.8463	0.0484256	-4.36808	1.7e-09	2.92e-08
CLEC4GP1	10.7952	65.3936	3.20399	0.0489955	-4.35121	0.000172666	0.000961838
KLHL14	170.787	1032.97	50.911	0.049286	-4.34268	6.58e-07	6.53e-06
CYP4F8	2658.62	16050.8	796.607	0.0496304	-4.33263	5.52e-05	0.000349436
TFAP2B	6.82295	41.1679	2.04772	0.0497407	-4.32943	0.000953896	0.00429689
LOC84856	35.2654	211.775	10.7239	0.0506381	-4.30363	2.18e-05	0.000151334
LCN8	1.57753	9.42463	0.486493	0.0516193	-4.27595	0.00188872	0.00776888
TRPM5	19.267	114.859	5.97613	0.05203	-4.26451	0.000311471	0.00161784
CRNN	2.64965	15.788	0.822917	0.0521228	-4.26194	0.0176473	0.0527833
SMR3B	22.7878	135.157	7.16423	0.0530067	-4.23768	1.22e-06	1.14e-05
CLCA3P	0.702491	4.16483	0.221096	0.0530866	-4.23551	0.0173754	0.0521751
PAX2	63.3058	374.836	19.9915	0.053334	-4.2288	4.02e-05	0.000262783
C21orf84	2.81493	16.622	0.895227	0.0538579	-4.2147	0.00793175	0.0267536
FUT3	87.8333	515.687	28.3455	0.0549665	-4.1853	6.87e-07	6.78e-06
RNASE12	5.3866	31.1716	1.80152	0.0577938	-4.11294	0.00429511	0.0157797
LCN15	21.1235	121.441	7.1756	0.0590872	-4.08101	0.000140333	0.000800473
HOXB5	44.3866	254.885	15.1194	0.0593187	-4.07537	1.27e-05	9.33e-05
LPL	817.48	4688.31	279.29	0.0595717	-4.06923	2.9e-05	0.000195794
?	4.13609	23.5889	1.43142	0.0606821	-4.04259	0.000699712	0.00327824
ACE2	71.7869	406.471	25.2533	0.0621281	-4.00861	0.0250525	0.0707424
SAG	0.766325	4.32408	0.271664	0.0628258	-3.9925	0.0213818	0.0618896
SLC46A2	32.2356	181.611	11.4668	0.0631393	-3.98532	1.25e-05	9.21e-05
CAMP	18.576	104.336	6.65208	0.0637561	-3.97129	0.0321163	0.0868562
SLC16A12	59.3814	330.337	21.7085	0.0657162	-3.92761	1.1e-05	8.25e-05
KCP	48.9605	270.841	18.1108	0.0668687	-3.90253	1.79e-05	0.000126719
AKR1B1	3045.28	16780.8	1135.53	0.067668	-3.88538	3.77e-06	3.14e-05
HOXB9	132.21	725.041	49.7839	0.0686636	-3.86431	2.25e-05	0.000155953
NDRG4	378.29	2067.82	143.381	0.0693393	-3.85018	1.23e-07	1.43e-06
PON3	25.0802	136.982	9.52171	0.0695108	-3.84662	8.14e-07	7.91e-06
CYSLTR2	49.6553	270.784	18.9101	0.0698348	-3.83991	3.51e-06	2.94e-05
ATP6V1G3	4.73193	25.5164	1.84211	0.0721934	-3.79199	1.2e-06	1.12e-05
GPR149	8.36478	45.0848	3.25933	0.0722933	-3.78999	0.000660776	0.00312423
LOC348021	0.768714	4.13786	0.300275	0.0725677	-3.78453	0.0261931	0.0735117
THRSP	15.1717	81.4493	5.9566	0.0731325	-3.77334	0.000123433	0.000713535
SLPI	3497.31	18683.8	1385.82	0.0741722	-3.75298	0.000394695	0.00198782
TEDDM1	7.70984	40.5541	3.14325	0.0775077	-3.68952	0.0134669	0.0420822
OVCH2	6.96141	36.5132	2.85261	0.0781254	-3.67807	0.000174414	0.000970775
SLC39A2	250.963	1315.02	103.019	0.0783397	-3.67411	1.29e-07	1.48e-06
HSPA6	732.763	3837.78	301.05	0.0784439	-3.6722	0.000463706	0.00228642
IVL	19.8505	103.007	8.28866	0.0804668	-3.63546	0.0110531	0.035506
GPR144	7.40944	38.2787	3.11746	0.0814412	-3.6181	2.44e-06	2.12e-05
RASL10B	230.297	1183.36	97.785	0.0826333	-3.59713	3.08e-05	0.000206997
DEFB126	7.67305	39.4181	3.2593	0.0826854	-3.59622	0.0281791	0.0781203
C10orf99	9.92048	50.7196	4.24787	0.083752	-3.57773	1.6e-05	0.00011514
RASAL1	46.692	237.455	20.1688	0.0849373	-3.55746	5.23e-06	4.22e-05
IL19	0.774098	3.93661	0.33439	0.0849437	-3.55735	0.0299046	0.0819934
SLC9A4	4.11752	20.9389	1.77872	0.084948	-3.55728	1.26e-05	9.3e-05
KIRREL3	18.5238	93.8273	8.05382	0.0858367	-3.54226	1.36e-05	9.93e-05
C6orf126	1.89691	9.59548	0.826516	0.086136	-3.53724	0.00165249	0.00695134
C3orf36	65.3974	328.478	28.8195	0.0877365	-3.51068	5.41e-05	0.000343312
TNMD	23.0717	115.314	10.2466	0.0888585	-3.49235	9.1e-06	6.94e-05
SMR3A	0.729697	3.63988	0.325073	0.0893087	-3.48505	0.0247479	0.0699899
C6orf105	159.956	795.194	71.6337	0.0900833	-3.4726	2.77e-05	0.000188108
EMX1	2.26377	11.2154	1.01916	0.0908714	-3.46003	0.0111718	0.0358467
KCNH5	2.60427	12.8729	1.17655	0.0913977	-3.4517	0.000183398	0.00101463
CAPZA3	0.856641	4.21615	0.389543	0.092393	-3.43607	0.0326902	0.087926
GSTM1	1162.86	5711.44	530.442	0.0928736	-3.42859	2.94e-06	2.52e-05
KCNJ13	10.0374	49.2847	4.58057	0.0929409	-3.42754	4.42e-05	0.000285934
MRO	42.2923	204.058	19.8009	0.0970359	-3.36534	4.12e-06	3.39e-05
UCA1	16.1192	76.3375	7.74656	0.101478	-3.30076	0.00502686	0.0180355
FLJ45983	27.5825	129.728	13.3804	0.103142	-3.27729	7.71e-07	7.54e-06
ATP10B	9.83416	46.1946	4.77869	0.103447	-3.27304	0.00352165	0.0132931
C6orf176	9.10752	42.7011	4.43675	0.103902	-3.2667	0.0317578	0.0860938
TMEM171	6.67951	31.1225	3.28103	0.105423	-3.24574	3.58e-05	0.00023651
ROS1	11.7272	54.6111	5.76478	0.105561	-3.24386	0.000884147	0.00401941
MAT1A	18.4809	85.9242	9.10375	0.105951	-3.23853	0.00898249	0.0297421
LOC339535	38.2943	177.551	18.9324	0.10663	-3.22931	1.65e-06	1.5e-05
WFDC6	1.39636	6.45356	0.693224	0.107417	-3.2187	0.0235236	0.0671946
KCNJ5	184.508	851.545	91.765	0.107763	-3.21407	3.09e-06	2.63e-05
KCNJ15	160.905	742.05	80.1036	0.107949	-3.21158	1.16e-11	2.94e-10
LOC100130238	10.904	50.2793	5.42935	0.107984	-3.21111	0.00240496	0.00956922
PAX8	245.111	1129.88	122.095	0.10806	-3.2101	6.17e-05	0.000386151
SFRP5	75.3944	347.033	37.6264	0.108423	-3.20526	3.99e-05	0.000261309
DMRT2	8.46745	38.7765	4.25336	0.109689	-3.18851	6.56e-09	9.98e-08
COLEC10	6.11531	27.9231	3.08321	0.110418	-3.17895	3.95e-08	5.05e-07
FLJ43390	5.15548	23.4527	2.61148	0.111351	-3.16682	1.78e-06	1.6e-05
HCG22	2.92269	13.2788	1.4828	0.111667	-3.16273	0.000275735	0.00145464
ATP1A4	7.47467	33.8395	3.80898	0.11256	-3.15123	2.03e-07	2.25e-06
SPINLW1	1.83179	8.26731	0.93701	0.113339	-3.14128	0.00800996	0.0269814
LY6D	110.275	494.325	56.8779	0.115062	-3.11952	0.00359965	0.013537
DCAF12L1	11.4703	51.4107	5.91713	0.115095	-3.1191	3.2e-05	0.000214416
SLC34A2	624.714	2796.55	322.747	0.115409	-3.11517	0.000150957	0.00085337
KCNJ1	4.85661	21.711	2.51321	0.115758	-3.11082	5.23e-05	0.000333133
SNAP25	206.722	921.19	107.384	0.116571	-3.10072	1.28e-06	1.2e-05
CHRM2	8.78715	39.1442	4.56638	0.116656	-3.09967	1.05e-08	1.53e-07
CST4	229.888	1022.61	119.67	0.117023	-3.09513	0.00233234	0.00931141
CYP4F22	107.307	476.106	56.0297	0.117683	-3.08702	1.12e-09	2.01e-08
LIPG	251.868	1115.11	131.846	0.118236	-3.08026	6.71e-05	0.000416579
LOC100192378	7.40676	32.6805	3.89275	0.119115	-3.06957	1.17e-06	1.1e-05
FADS6	1.25471	5.53509	0.659576	0.119163	-3.06899	0.0211057	0.0612774
TRH	4.25092	18.7042	2.24137	0.119832	-3.06091	0.00239483	0.00953264
NEFM	103.677	454.537	54.8938	0.120768	-3.04968	0.000570593	0.00274583
DCC	6.27035	27.311	3.3449	0.122475	-3.02945	2.08e-06	1.84e-05
PTGES	1451.18	6320.19	774.203	0.122497	-3.02919	3.14e-05	0.00021069
TRPM3	13.7414	59.5896	7.36682	0.123626	-3.01595	5.79e-07	5.82e-06
IL20	6.05213	26.1507	3.25769	0.124574	-3.00493	5.62e-06	4.49e-05
ANXA9	160.011	690.554	86.2459	0.124894	-3.00123	6.31e-06	5e-05
PDK4	7115.07	30643.8	3843.7	0.125431	-2.99503	6.73e-06	5.29e-05
MUC21	9.11267	39.1134	4.94145	0.126337	-2.98466	0.000871557	0.00396931
CPB2	3.782	16.2295	2.05134	0.126396	-2.98398	0.000664907	0.00314211
FAM167A	253.977	1085.21	138.404	0.127537	-2.97101	2.07e-07	2.29e-06
ATP2B3	2.39015	10.2039	1.30375	0.12777	-2.96838	0.00565962	0.0199884
FLJ42875	17.3448	73.7596	9.50109	0.128812	-2.95667	3.69e-05	0.000242888
ADAMTS18	11.7121	49.7686	6.42079	0.129013	-2.95441	1.12e-11	2.85e-10
PTGS2	3966.03	16775.5	2185.04	0.130252	-2.94063	3.23e-06	2.73e-05
PGA5	1.59672	6.73522	0.882276	0.130994	-2.93242	0.0316759	0.085918
CLCA2	183.334	770.196	101.739	0.132094	-2.92036	5.09e-07	5.17e-06
PALM3	167.866	704.151	93.3019	0.132503	-2.91591	5.94e-06	4.72e-05
KRT13	2489.62	10341.4	1397.93	0.135178	-2.88706	2.94e-05	0.000198918
ANO1	2558.34	10557.1	1446.21	0.13699	-2.86786	2.75e-07	2.97e-06
FAM176A	46.2616	190.808	26.1642	0.137123	-2.86646	7.4e-08	8.98e-07
ABCG2	845.697	3486.98	478.46	0.137213	-2.86551	1.17e-06	1.1e-05
TMEM213	18.7267	77.1176	10.6082	0.137558	-2.86189	1.35e-06	1.25e-05
NXPH2	1.97609	8.11391	1.1227	0.138367	-2.85343	0.017256	0.051917
VWA5B2	86.8789	355.87	49.4792	0.139037	-2.84646	3.31e-05	0.000220975
HRASLS	6.01536	24.548	3.43862	0.140077	-2.8357	0.000457584	0.00226064
CDH8	10.7936	43.9795	6.17948	0.140508	-2.83127	5.98e-08	7.39e-07
ABCA4	18.9425	77.0163	10.8681	0.141114	-2.82506	5.93e-05	0.000372759
SYT8	40.3526	164.054	23.1534	0.141133	-2.82487	1.13e-06	1.07e-05
FBXL21	11.5822	46.985	6.65985	0.141744	-2.81864	1.14e-10	2.4e-09
PDE1C	27.9992	113.512	16.1096	0.141919	-2.81686	1.05e-16	6.44e-15
TMPRSS11A	10.3474	41.8971	5.96082	0.142273	-2.81327	0.000765754	0.00354251
PRDM16	82.8436	334.995	47.7852	0.142645	-2.8095	5.77e-06	4.6e-05
PTGS1	1094.63	4413.39	633.203	0.143473	-2.80115	6.23e-12	1.66e-10
CA14	132.796	535.204	76.8467	0.143584	-2.80003	1.16e-15	5.97e-14
GAS2L2	20.0096	80.5225	11.596	0.14401	-2.79576	0.00867425	0.0288585
C1orf186	44.8382	180.321	26.001	0.144193	-2.79392	1.53e-06	1.4e-05
DSG4	5.04588	20.2713	2.92898	0.144489	-2.79097	8.2e-05	0.000496559
SLC2A9	179.88	722.364	104.454	0.1446	-2.78986	1.96e-08	2.69e-07
GLRA4	1.92178	7.69045	1.11972	0.145598	-2.77993	0.0104668	0.0338909
ITLN1	26.2134	104.894	15.2738	0.145612	-2.7798	0.000308808	0.00160483
MATN4	14.0205	55.6791	8.22834	0.147781	-2.75846	0.00495249	0.0178097
ADRB3	6.47516	25.6783	3.80521	0.148188	-2.7545	2.96e-06	2.53e-05
CLDN19	6.20967	24.5286	3.66266	0.149322	-2.7435	0.000125718	0.000724877
MUC15	118.825	467.906	70.29	0.150223	-2.73483	3.87e-06	3.21e-05
HOXD3	48.1153	189.222	28.4961	0.150596	-2.73125	2.89e-05	0.000195296
ARC	130.044	507.68	77.5388	0.152732	-2.71093	0.000876238	0.00398704
FAM83C	14.0925	54.8069	8.4317	0.153844	-2.70046	4.16e-09	6.61e-08
MSLN	261.046	1003.55	157.81	0.157252	-2.66885	4.73e-06	3.84e-05
FAM163B	1.89685	7.2382	1.1542	0.159459	-2.64874	0.0257517	0.0724133
CBLN4	8.08154	30.7168	4.93439	0.160641	-2.63808	1.03e-05	7.75e-05
PAQR8	722.711	2738.44	442.449	0.16157	-2.62977	7.15e-08	8.7e-07
TMEM196	1.35679	5.14005	0.830777	0.161628	-2.62925	0.0210173	0.0610476
NPY6R	45.567	172.048	27.9815	0.162638	-2.62026	3.48e-05	0.000230469
SIAH3	5.39461	20.3309	3.3179	0.163195	-2.61533	0.000961586	0.00431902
DUOXA2	56.7818	213.735	34.9594	0.163564	-2.61207	6.21e-06	4.92e-05
KCNS1	103.212	388.051	63.609	0.163919	-2.60894	5.23e-06	4.22e-05
IL1RL1	45.3248	170.279	27.9515	0.164152	-2.6069	0.00063078	0.00300188
HTR1E	2.40523	9.02674	1.48459	0.164466	-2.60414	0.00817884	0.0274542
C15orf43	1.9631	7.35195	1.21385	0.165106	-2.59854	0.0271658	0.0758282
HOXB7	134.324	502.644	83.1136	0.165353	-2.59638	1.39e-05	0.00010112
TMEM132C	141.119	526.617	87.5207	0.166194	-2.58906	5.76e-12	1.55e-10
DUOX2	336.604	1254.1	209.038	0.166683	-2.58482	4.25e-07	4.38e-06
HSD17B13	389.665	1450	242.239	0.167061	-2.58155	1.57e-07	1.78e-06
SCGB1A1	753.667	2801.59	468.929	0.167379	-2.57881	2.17e-09	3.67e-08
GCNT4	58.7339	217.935	36.599	0.167936	-2.57402	1.83e-19	1.82e-17
GPD1	38.7722	143.722	24.1802	0.168243	-2.57138	0.000832689	0.00381729
GPRC6A	4.8266	17.8843	3.01108	0.168364	-2.57034	0.000264738	0.00140211
C21orf62	64.0905	237.37	39.9982	0.168506	-2.56913	6.83e-05	0.000423075
FAM196B	14.6036	54.0769	9.11536	0.168563	-2.56864	2.25e-09	3.77e-08
FUT6	48.5227	179.653	30.2907	0.168607	-2.56826	0.00486227	0.0175477
CXCR2	47.122	174.313	29.4378	0.168879	-2.56594	3.25e-20	3.85e-18
QPRT	269.094	994.832	168.189	0.169063	-2.56437	2.52e-12	7.33e-11
GNAO1	631.312	2328.57	395.33	0.169773	-2.55832	1.63e-14	6.86e-13
SLC18A2	161.354	595.078	101.051	0.169811	-2.558	4.36e-10	8.3e-09
FRMD3	74.4284	274.031	46.6762	0.170332	-2.55358	4.15e-07	4.29e-06
CLU	29790.6	109662	18685.5	0.170391	-2.55308	5.7e-11	1.27e-09
PLA2G3	9.46115	34.768	5.94255	0.17092	-2.5486	4.84e-06	3.92e-05
ATP6V0A4	42.0651	154.419	26.4436	0.171246	-2.54586	2.21e-06	1.93e-05
GPX2	297.813	1092.32	187.347	0.171513	-2.54361	1.99e-13	7.02e-12
CACNA1F	3.94782	14.4477	2.48794	0.172203	-2.53782	0.0033277	0.0126817
LINGO2	10.1647	37.18	6.40852	0.172365	-2.53646	6.96e-07	6.85e-06
LRRTM3	19.1824	70.0866	12.1048	0.172711	-2.53357	0.000417459	0.0020874
OPCML	15.4472	56.4146	9.75118	0.172849	-2.53242	0.00839391	0.0280783
CRYGD	1.93867	7.05046	1.22794	0.174165	-2.52148	0.00902226	0.0298346
DPP6	42.2935	153.741	26.7981	0.174307	-2.5203	1.35e-05	9.91e-05
BTN1A1	2.6092	9.46619	1.65582	0.174919	-2.51524	0.0172393	0.0518898
ACTC1	2106.85	7638.7	1337.71	0.175123	-2.51356	1.34e-05	9.79e-05
ASTL	4.37206	15.7301	2.79287	0.17755	-2.4937	0.00181752	0.00752347
BMP5	156.273	560.643	100.05	0.178456	-2.48636	2.87e-09	4.71e-08
LOC100240735	2.83843	10.1751	1.81837	0.178708	-2.48432	0.0153371	0.0469895
C8orf84	531.168	1899.64	340.899	0.179455	-2.47831	3.73e-19	3.57e-17
SYT10	15.4036	54.8716	9.91606	0.180714	-2.46822	5.11e-08	6.4e-07
STAC	408.433	1448.18	263.87	0.182208	-2.45634	5.05e-18	3.97e-16
RIPPLY1	2.81119	9.96215	1.81694	0.182385	-2.45494	0.0227762	0.0653182
CLCA4	159.361	563.611	103.156	0.183026	-2.44988	0.000439281	0.00218236
SCN11A	10.8999	38.4532	7.06897	0.183833	-2.44353	0.000150955	0.00085337
SLITRK3	77.5838	273.138	50.3945	0.184502	-2.43829	6.84e-06	5.37e-05
TRIM9	36.134	127.194	23.4732	0.184547	-2.43794	5.95e-14	2.29e-12
UGT3A1	8.50699	29.8407	5.5408	0.185679	-2.42912	2.13e-06	1.88e-05
ADCYAP1R1	5.4083	18.9635	3.52362	0.185811	-2.4281	0.000631478	0.00300309
CCNI2	29.3087	102.734	19.0998	0.185914	-2.42729	5.25e-09	8.19e-08
PAK3	30.7176	107.65	20.0211	0.185983	-2.42676	3.17e-14	1.28e-12
GRAMD1B	34.4888	120.676	22.5055	0.186495	-2.42279	1.74e-05	0.000123593
KCNA4	5.48249	19.1596	3.58087	0.186897	-2.41968	0.0124111	0.0392808
SLC6A2	7.8489	27.3242	5.1411	0.188152	-2.41003	0.00165513	0.00696099
NOX1	77.1039	268.015	50.56	0.188646	-2.40625	0.000224657	0.00121595
FOLR1	67.9052	235.247	44.6384	0.189751	-2.39782	2.21e-10	4.42e-09
C2orf88	287.749	996.388	189.222	0.189908	-2.39663	6.54e-35	1.2e-31
KRT16	218.118	754.26	143.574	0.190351	-2.39327	2.94e-07	3.16e-06
SFTPC	2.28065	7.88338	1.50166	0.190484	-2.39226	0.00545287	0.0193409
DUSP2	1031.47	3554.95	680.609	0.191454	-2.38493	1.6e-07	1.81e-06
ZSCAN4	5.60875	19.3079	3.70406	0.191841	-2.38201	0.000519725	0.00252629
TNFSF11	5.59159	19.2467	3.69302	0.191879	-2.38173	0.00217748	0.0087851
AOX1	1532.87	5272.13	1012.98	0.192138	-2.37979	1.11e-21	1.85e-19
TGM5	12.8348	44.1183	8.48524	0.192329	-2.37835	5.49e-06	4.4e-05
MGAT4C	4.14948	14.2164	2.74979	0.193423	-2.37017	0.00347248	0.0131468
CYP1A2	3.7733	12.8835	2.50665	0.194563	-2.36169	0.00516894	0.0184717
ASPA	49.1993	167.753	32.716	0.195025	-2.35827	8.58e-22	1.48e-19
LRRC3B	3.11564	10.614	2.07309	0.195317	-2.35611	0.00542344	0.0192602
PLA2G4A	601.172	2037.07	401.528	0.19711	-2.34293	5.55e-08	6.9e-07
GSTM2	1651.83	5596.14	1103.42	0.197176	-2.34245	5.58e-10	1.04e-08
KCNJ3	118.198	399.692	79.0598	0.197802	-2.33787	3.62e-13	1.22e-11
GSTM2P1	3.24893	10.9695	2.17549	0.198322	-2.33408	0.0116964	0.0373285
TBX4	239.963	807.535	161.05	0.199434	-2.32602	3.05e-13	1.04e-11
DUOX1	828.401	2770.58	558.365	0.201534	-2.3109	2.07e-18	1.75e-16
AQPEP	4.14316	13.8415	2.79473	0.20191	-2.30822	0.00867386	0.0288585
DCHS2	71.8409	239.732	48.4977	0.202299	-2.30544	4.96e-10	9.33e-09
TRIM31	52.4277	174.786	35.4153	0.202621	-2.30315	0.0354497	0.093998
GSTM3	2727.79	9091.51	1843	0.202716	-2.30247	1.18e-12	3.61e-11
KY	108.455	361.248	73.3074	0.202928	-2.30096	1.05e-11	2.69e-10
CYP3A7	17.216	57.2959	11.6434	0.203216	-2.29892	2.67e-06	2.31e-05
CAPN6	445.71	1482.7	301.53	0.203366	-2.29785	2.72e-10	5.35e-09
SH2D1B	8.2004	27.261	5.55026	0.203597	-2.29621	0.000671478	0.00316872
DEFB132	224.748	746.621	152.188	0.203836	-2.29452	0.00089834	0.00407843
G0S2	325.011	1079.26	220.143	0.203976	-2.29353	2.46e-08	3.29e-07
LOC400804	2.59065	8.57833	1.75814	0.204952	-2.28665	0.0214245	0.0619689
TRIM61	6.18487	20.4776	4.19764	0.204986	-2.2864	0.00101144	0.00451089
SFTPB	8.85708	29.3068	6.0138	0.205201	-2.28489	0.0211066	0.0612774
LMO3	499.442	1651.22	339.302	0.205486	-2.28289	2.13e-18	1.77e-16
FOXI2	7.82961	25.884	5.31937	0.205508	-2.28273	0.000213264	0.00116081
WIF1	280.81	927.345	190.918	0.205876	-2.28015	5.12e-11	1.16e-09
CLCNKB	22.3375	73.7446	15.19	0.205982	-2.27941	3.11e-08	4.07e-07
EVX2	6.67457	22.022	4.5407	0.206189	-2.27796	0.000215407	0.0011709
SCARA5	95.8956	315.696	65.3352	0.206956	-2.2726	1.89e-08	2.59e-07
FAM110C	33.6093	110.428	22.9286	0.207634	-2.26789	6.78e-07	6.7e-06
LYVE1	150.159	493.047	102.485	0.20786	-2.26632	1.56e-09	2.71e-08
RPE65	42.1422	138.283	28.775	0.208088	-2.26473	6.18e-17	3.98e-15
EGFL6	23.6455	77.4809	16.1604	0.208572	-2.26138	5.89e-06	4.68e-05
C11orf87	4.13051	13.5092	2.82652	0.209229	-2.25685	0.00114667	0.0050494
FAM55D	101.952	333.064	69.8191	0.209627	-2.2541	0.000154109	0.000868519
WFDC2	2766.59	9035.44	1894.98	0.209728	-2.25341	3e-06	2.56e-05
CDO1	863.38	2819.69	591.379	0.209732	-2.25338	8.63e-05	0.000519317
IGSF1	126.307	412.003	86.5849	0.210156	-2.25047	1.2e-19	1.28e-17
LIPC	9.84093	32.0842	6.74828	0.210331	-2.24927	6.37e-05	0.000397437
HPCAL4	14.9927	48.7518	10.2989	0.211251	-2.24297	1.43e-07	1.64e-06
PGM5P2	84.8879	276.014	58.3142	0.211273	-2.24282	1.75e-25	6.56e-23
ARSF	3.96312	12.8795	2.72341	0.211453	-2.24159	0.00295649	0.0114527
DMBT1	60.5336	196.386	41.645	0.212057	-2.23748	9.19e-06	7.01e-05
UNC5B	1745.17	5642.31	1203.32	0.213267	-2.22927	1.53e-10	3.13e-09
CYP3A5	372.819	1204.81	257.142	0.21343	-2.22817	8.39e-10	1.53e-08
DUOXA1	214.881	693.387	148.351	0.213951	-2.22465	8.78e-20	9.65e-18
C20orf202	6.22932	20.0744	4.30434	0.214419	-2.22149	0.00331617	0.0126545
HOXD4	27.2443	87.7662	18.8295	0.214542	-2.22067	6.49e-05	0.000404578
FAM163A	9.58799	30.8825	6.62726	0.214596	-2.2203	1.04e-05	7.84e-05
CCRL1	23.0424	74.1792	15.9324	0.214783	-2.21905	1.44e-08	2.03e-07
IL1A	2.83657	9.12687	1.96198	0.214968	-2.21781	0.0227218	0.0651712
RGS7	4.99286	16.0517	3.45527	0.215259	-2.21585	0.0063888	0.0221553
AQP5	41.6741	133.902	28.851	0.215464	-2.21448	7.29e-11	1.59e-09
GATA3	706.397	2269.17	489.112	0.215546	-2.21393	1.93e-15	9.56e-14
GLIS3	429.554	1374.91	298.114	0.216824	-2.2054	4.73e-09	7.47e-08
PENK	259.585	830.698	180.179	0.216901	-2.20489	3.4e-13	1.14e-11
C14orf176	22.5901	72.2143	15.6905	0.217277	-2.20239	2.35e-08	3.16e-07
CYP4B1	745.968	2382.2	518.47	0.217643	-2.19996	2.21e-20	2.72e-18
PCP4L1	196.084	626.061	136.301	0.217713	-2.1995	8.89e-20	9.71e-18
HRASLS5	56.0104	177.883	39.0655	0.219613	-2.18696	2.33e-15	1.13e-13
FOXI1	111.111	352.594	77.5354	0.2199	-2.18508	2.1e-06	1.85e-05
CPNE6	178.662	566.123	124.791	0.22043	-2.18161	2.91e-12	8.38e-11
LGR6	269.417	850.332	188.648	0.221852	-2.17233	3.79e-19	3.61e-17
ARL14	5.39986	17.0013	3.78682	0.222736	-2.16659	0.00628115	0.0218533
NT5C1A	1.80962	5.69363	1.2696	0.222986	-2.16498	0.0326343	0.0878226
EPHB1	111.477	350.678	78.2191	0.223051	-2.16455	8.13e-12	2.12e-10
KLHL4	22.1908	69.7619	15.5766	0.223283	-2.16306	1.4e-08	1.97e-07
CIDEC	17.2763	54.2463	12.1361	0.223721	-2.16023	0.00158583	0.0067016
CLVS2	39.3524	123.347	27.674	0.224359	-2.15612	3.07e-14	1.24e-12
TGM4	32439.2	101163	22884	0.22621	-2.14426	0.0138744	0.0430894
HMGCLL1	48.3795	150.016	34.2483	0.228298	-2.13101	4.3e-16	2.35e-14
S100A14	344.829	1068.33	244.235	0.228614	-2.12902	2.81e-17	1.94e-15
ATP6V0D2	47.4352	146.926	33.6022	0.228702	-2.12846	5.08e-09	7.95e-08
KRT4	357.463	1105.28	253.489	0.229344	-2.12441	1.6e-05	0.000115375
SCGB3A1	302.207	933.667	214.41	0.229643	-2.12254	0.00032268	0.00166792
ASTN1	56.15	173.183	39.8781	0.230265	-2.11863	6.65e-07	6.6e-06
AIM1L	19.5517	60.1937	13.9009	0.230937	-2.11443	0.000515048	0.00250777
BCAN	31.3807	96.3577	22.3464	0.231911	-2.10836	0.0312211	0.0848551
GSTA2	31.2429	95.9246	22.2497	0.23195	-2.10812	0.00184173	0.00760031
HOXB4	68.0943	208.918	48.5146	0.232219	-2.10644	1.66e-06	1.51e-05
SLC31A2	598.054	1833.48	426.284	0.2325	-2.1047	1.15e-05	8.53e-05
CHP2	120.771	369.229	86.2254	0.233528	-2.09833	9.01e-09	1.33e-07
RAB9B	54.8269	167.569	39.1516	0.233645	-2.09761	1.45e-17	1.05e-15
GPR109B	69.9102	213.59	49.9334	0.233781	-2.09677	1.14e-09	2.03e-08
SP6	306.759	936.774	219.163	0.233955	-2.09569	1.22e-05	9.05e-05
APOBEC3C	585.149	1785.2	418.297	0.234314	-2.09349	1.62e-36	5.45e-33
ADRA1A	131.754	399.196	94.5701	0.236902	-2.07764	2.02e-17	1.42e-15
CCBE1	67.851	204.99	48.7836	0.237981	-2.07108	3.53e-10	6.85e-09
MGC16703	10.055	30.3064	7.23927	0.23887	-2.06571	0.000124218	0.000717458
PLLP	400.483	1205.26	288.588	0.239439	-2.06227	6.05e-12	1.62e-10
ALDH1L2	237.454	714.344	171.148	0.239587	-2.06138	1.74e-16	1.03e-14
COL19A1	11.8794	35.6826	8.56992	0.240171	-2.05787	0.000491509	0.00240282
GJB4	60.5598	181.623	43.7276	0.240761	-2.05433	1.17e-07	1.37e-06
CRABP2	1179.36	3535.72	851.733	0.240893	-2.05353	9.27e-16	4.84e-14
C10orf82	24.3409	72.9138	17.5874	0.241208	-2.05165	1.02e-08	1.48e-07
HPD	34.6556	103.803	25.0415	0.24124	-2.05146	1.18e-12	3.59e-11
FN1	24009.4	71773.5	17368.4	0.241989	-2.04699	1.19e-05	8.78e-05
TMPRSS11D	5.53172	16.5042	4.00614	0.242734	-2.04255	0.00182586	0.00754871
KCNF1	17.2876	51.5678	12.5214	0.242814	-2.04208	1.05e-06	1e-05
KCNK10	5.6883	16.9442	4.1233	0.243346	-2.03892	0.00096426	0.00432815
GPR109A	211.593	629.943	153.427	0.243557	-2.03767	7.09e-11	1.55e-09
ANGPT1	802.714	2384.09	582.843	0.244472	-2.03226	6.28e-40	6.35e-36
CDHR1	92.1219	273.475	66.907	0.244655	-2.03118	1.69e-10	3.44e-09
FGF10	15.9163	47.2358	11.5617	0.244766	-2.03053	1.92e-06	1.71e-05
APOBEC3G	459.128	1359.96	333.879	0.245507	-2.02616	3.45e-12	9.8e-11
GSTP1	5889.05	17426.9	4284.86	0.245877	-2.02399	2.65e-15	1.27e-13
LGALS4	57.7135	170.626	42.0145	0.246238	-2.02187	0.000336669	0.00173105
SLC24A4	11.1483	32.8623	8.12923	0.247373	-2.01524	0.00044744	0.00221594
JPH4	807.929	2381.31	589.17	0.247414	-2.015	2.3e-19	2.23e-17
GDF10	46.551	137.114	33.9594	0.247673	-2.01349	5.13e-09	8.03e-08
FAM5B	4.92938	14.5171	3.59634	0.247732	-2.01315	0.00588286	0.0206523
SLITRK2	48.8168	143.68	35.6273	0.247962	-2.01181	3.23e-08	4.21e-07
FOXQ1	348.301	1020.88	254.788	0.249578	-2.00244	4.93e-09	7.75e-08
LCN6	26.9961	78.9992	19.7657	0.250202	-1.99884	0.00762698	0.0258593
SOSTDC1	80.5462	235.412	59.0141	0.250685	-1.99605	6.23e-18	4.77e-16
CLDN16	4.88701	14.2659	3.583	0.251158	-1.99333	0.0175727	0.0526348
GLDN	51.9441	151.328	38.126	0.251943	-1.98883	2.98e-15	1.42e-13
ZNF185	2496.9	7272.62	1832.89	0.252027	-1.98835	4e-13	1.33e-11
FAM83B	76.9131	223.986	56.4644	0.252089	-1.988	1.77e-19	1.77e-17
ERBB4	135.937	395.405	99.8611	0.252554	-1.98534	3.04e-06	2.59e-05
WNT7A	8.90929	25.8783	6.54997	0.253107	-1.98218	0.000517883	0.00251794
CARTPT	140.842	408.58	103.616	0.253599	-1.97938	0.000904454	0.00410251
FAT3	314.286	911.581	231.24	0.25367	-1.97898	3.4e-14	1.36e-12
LOC554202	24.3241	70.5498	17.897	0.253679	-1.97892	4.62e-08	5.82e-07
USH1G	6.11071	17.7193	4.49669	0.253774	-1.97839	0.0024218	0.00962484
HCN4	19.4349	56.2063	14.3223	0.254816	-1.97247	8.24e-07	8e-06
IRX1	7.49854	21.6707	5.52807	0.255094	-1.9709	0.0205043	0.0598638
CNTNAP4	8.17658	23.5834	6.03445	0.255876	-1.96648	0.00145391	0.00620899
CD300LG	29.006	83.5994	21.4154	0.256167	-1.96484	2.78e-10	5.45e-09
RASL11B	203.018	584.798	149.936	0.256389	-1.96359	5.01e-07	5.1e-06
MYLK	37647.5	108242	27832.2	0.257128	-1.95944	1.03e-27	7.19e-25
RHCG	78.612	225.748	58.1546	0.257608	-1.95675	9.07e-05	0.000543701
GPM6A	252.652	725.081	186.967	0.257857	-1.95536	9.41e-17	5.8e-15
ELF5	560.295	1606.87	414.782	0.258131	-1.95382	0.000809424	0.00372239
CPA6	160.343	459.711	118.72	0.258249	-1.95316	1.59e-19	1.64e-17
UPK2	18.1272	51.9352	13.4267	0.258527	-1.95161	0.00121923	0.00533636
LGALS7B	8.38466	24.0181	6.21102	0.258597	-1.95122	0.000235671	0.00126963
TMPRSS4	210.028	601.571	155.589	0.258638	-1.951	0.000791724	0.00364929
LASS3	24.9189	71.3732	18.46	0.25864	-1.95098	1.15e-08	1.66e-07
ANGPTL1	240.124	686.507	178.06	0.259371	-1.94691	1.4e-19	1.47e-17
SERPINB5	509.789	1457.39	378.038	0.259394	-1.94678	3.6e-06	3.01e-05
SLC14A1	3425.4	9787.03	2540.9	0.259619	-1.94553	9.73e-22	1.64e-19
TAF7L	11.7358	33.477	8.71298	0.260267	-1.94193	1.78e-05	0.00012607
OR7C1	8.39262	23.9121	6.23483	0.260739	-1.93932	0.00134373	0.00581582
C11orf45	91.3145	259.582	67.919	0.261647	-1.9343	8.29e-15	3.66e-13
CA4	101.334	288.049	75.3739	0.261671	-1.93418	0.000392281	0.00197666
CYP11A1	35.0354	99.5835	26.0608	0.261698	-1.93402	3.62e-11	8.44e-10
GBP6	8.2327	23.385	6.12596	0.261961	-1.93258	0.000597009	0.00285602
MLC1	103.345	293.387	76.9216	0.262185	-1.93135	6.08e-09	9.3e-08
CST6	54.8693	155.507	40.8769	0.262861	-1.92763	0.0117676	0.0375082
VSNL1	121.486	344.063	90.5398	0.263149	-1.92605	7.98e-22	1.39e-19
TMEM40	68.0243	192.615	50.7016	0.263228	-1.92561	1.22e-11	3.07e-10
RTP1	4.10866	11.606	3.06625	0.264196	-1.92032	0.0121291	0.0384908
PAQR5	61.9799	175.064	46.257	0.264229	-1.92014	4.34e-08	5.5e-07
NYNRIN	1019.19	2878.48	760.673	0.264262	-1.91996	2.31e-24	7.03e-22
PIP5K1B	159.371	449.813	118.989	0.26453	-1.9185	5.17e-16	2.8e-14
POU3F1	16.1694	45.6172	12.075	0.264704	-1.91755	1.34e-06	1.24e-05
CYP26B1	185.819	524.206	138.771	0.264725	-1.91743	1.8e-07	2.02e-06
PRKG1	133.565	376.567	99.7781	0.264967	-1.91611	3.19e-16	1.78e-14
LPA	27.6192	77.8217	20.6392	0.265211	-1.91479	8.1e-06	6.24e-05
EPHA2	937.541	2640.03	700.832	0.265464	-1.91341	1.28e-06	1.2e-05
SLC1A6	5.7904	16.2951	4.32985	0.265716	-1.91205	0.00441092	0.0161348
CNTFR	146.766	412.853	109.77	0.265881	-1.91115	1.93e-17	1.37e-15
CYP2E1	135.219	379.957	101.191	0.266323	-1.90875	0.00146048	0.00623176
HOXD12	3.84378	10.7973	2.87699	0.266455	-1.90803	0.0201575	0.0589776
CHRDL1	4322.71	12135.2	3236.49	0.266703	-1.90669	1.16e-23	2.83e-21
ENPP3	507.798	1423.42	380.493	0.26731	-1.90342	0.00468488	0.0169911
CAPNS2	59.6899	167.143	44.7498	0.267733	-1.90113	4.03e-07	4.18e-06
C1QL1	49.5199	138.578	37.1375	0.267989	-1.89975	1.99e-06	1.77e-05
KCTD14	396.998	1110.3	297.822	0.268235	-1.89843	5.9e-13	1.89e-11
NOS1	59.3198	165.87	44.5053	0.268314	-1.89801	7.69e-13	2.41e-11
ADH1B	227.276	634.507	170.655	0.268957	-1.89455	7.14e-08	8.69e-07
GPRC5B	981.366	2737.72	737.167	0.269263	-1.89291	6.68e-23	1.41e-20
PTPRH	17.1595	47.797	12.8997	0.269885	-1.88958	0.00451833	0.016477
TMEM108	47.5914	132.497	35.7863	0.270091	-1.88848	1.4e-13	5.07e-12
P2RX2	125.836	350.107	94.6535	0.270356	-1.88707	1.96e-05	0.000138207
NIPAL4	54.474	151.416	40.9955	0.270748	-1.88498	1.76e-10	3.58e-09
COL4A6	926.526	2573.61	697.519	0.271028	-1.88349	7.84e-30	7.92e-27
PGC	6466.59	17960.4	4868.53	0.271071	-1.88326	0.00316139	0.0121418
TSLP	161.019	447.017	121.255	0.271253	-1.88229	8.72e-22	1.49e-19
PAPPA2	6.24024	17.3105	4.70106	0.271574	-1.88059	0.00504956	0.0181041
ADAMTS5	371.684	1029.27	280.254	0.272285	-1.87681	2.43e-18	2e-16
TMEM100	281.765	780.261	212.455	0.272287	-1.8768	2.64e-05	0.00018053
KRT9	2.87538	7.96059	2.16835	0.272385	-1.87628	0.0314454	0.0853959
LOC283856	7.79175	21.5543	5.87824	0.272717	-1.87452	0.00277402	0.0108268
FRMD7	4.56885	12.6339	3.44751	0.272878	-1.87367	0.0134819	0.0421162
CDK18	604.759	1668.19	456.903	0.273892	-1.86832	5.27e-07	5.34e-06
SCN5A	42.3702	116.81	32.0203	0.274123	-1.8671	1.14e-10	2.41e-09
BCHE	258.665	712.89	195.511	0.274251	-1.86643	1.3e-07	1.5e-06
COL17A1	1488.23	4099.46	1125.17	0.274469	-1.86529	1.4e-29	1.34e-26
FILIP1	159.452	439.142	120.564	0.274545	-1.86488	3.63e-11	8.45e-10
WISP3	8.85613	24.3797	6.69777	0.274728	-1.86393	0.000469915	0.0023135
DSG3	71.3122	196.237	53.9429	0.274886	-1.86309	1.77e-06	1.6e-05
SYNPO2	24118.9	66349.2	18247.3	0.27502	-1.86239	3.43e-17	2.34e-15
FCRLB	28.8517	79.3111	21.836	0.275321	-1.86082	5.1e-07	5.19e-06
TMEM35	646.501	1776.99	489.321	0.275366	-1.86058	4.9e-30	5.83e-27
MYOCD	699.978	1922.69	529.976	0.275643	-1.85912	7.2e-24	1.86e-21
HOXB3	290.263	796.987	219.81	0.275801	-1.8583	3.15e-09	5.11e-08
CDH4	10.075	27.6373	7.63322	0.276192	-1.85625	0.00284005	0.0110503
SNPH	710.021	1946.69	538.078	0.276407	-1.85513	0.000141859	0.000808266
HBB	485.429	1330.43	367.943	0.27656	-1.85433	3.26e-07	3.45e-06
FAT2	595.234	1626.92	451.791	0.277698	-1.84841	6.5e-15	2.96e-13
CRABP1	65.9289	180.137	50.0497	0.277842	-1.84766	0.0225187	0.0646806
CRYGN	10.7974	29.487	8.19885	0.278049	-1.84659	0.0199005	0.0583622
PCDH7	1368.29	3734.54	1039.29	0.278291	-1.84533	2.41e-21	3.58e-19
TRHDE	94.378	257.561	71.6894	0.278339	-1.84509	7.69e-13	2.41e-11
HSPB8	5240.81	14293.4	3982.16	0.278601	-1.84373	8.35e-23	1.71e-20
RTDR1	9.37516	25.5585	7.12507	0.278775	-1.84283	0.000863432	0.0039403
OR7A5	9.16363	24.9797	6.9646	0.278811	-1.84264	0.0014205	0.00609722
SAMD12	480.387	1307.99	365.319	0.279297	-1.84013	1.16e-21	1.91e-19
LPCAT2	910.289	2477.5	692.389	0.279471	-1.83923	7.13e-11	1.56e-09
MUC4	1093.34	2975.57	831.64	0.279489	-1.83914	2.44e-05	0.000168139
DUSP4	724.859	1969.8	551.766	0.280113	-1.83592	4.56e-09	7.22e-08
UPK1A	298.447	810.925	227.194	0.280166	-1.83565	2.37e-08	3.18e-07
UBXN10	187.027	508.029	142.396	0.28029	-1.83501	1.52e-27	1.02e-24
SYNM	18831.3	51134.4	14339.9	0.280436	-1.83426	1.88e-19	1.86e-17
SVOPL	7.90799	21.4635	6.02326	0.280628	-1.83327	0.00178902	0.00742677
KCNQ1	1548.85	4197.76	1180.55	0.281233	-1.83016	1.83e-05	0.000129682
ST6GALNAC4	420.868	1140.59	320.799	0.281257	-1.83004	1.44e-12	4.35e-11
OLFM4	9088.01	24626.9	6927.53	0.281299	-1.82982	8.79e-05	0.000527365
DHDPSL	50.4732	136.634	38.4937	0.281728	-1.82762	1.6e-10	3.27e-09
PRLR	692.976	1872.5	528.978	0.282498	-1.82369	0.000264184	0.00139955
GJB5	124.364	335.926	94.9492	0.282649	-1.82292	2.14e-15	1.06e-13
TBX5	156.528	422.652	119.527	0.282803	-1.82213	1.98e-11	4.8e-10
PI16	761.735	2055.09	581.91	0.283155	-1.82033	2.07e-06	1.83e-05
TMLHE	135.464	365.065	103.541	0.283625	-1.81795	3.47e-24	9.89e-22
SYT9	125.518	338.252	95.9404	0.283636	-1.81789	2.6e-06	2.25e-05
GPR87	218.512	587.919	167.151	0.28431	-1.81446	1.67e-23	3.88e-21
PRKCB	635.933	1710.21	486.568	0.284509	-1.81346	5.24e-19	4.91e-17
EVPLL	19.0055	51.097	14.5436	0.284628	-1.81285	3.9e-06	3.23e-05
HOXB2	259.439	697.348	198.553	0.284726	-1.81236	4.32e-08	5.48e-07
CCDC129	3.99243	10.721	3.0569	0.285131	-1.81031	0.0223367	0.0643117
NCAM1	705.593	1894.65	540.27	0.285155	-1.81018	1.91e-11	4.65e-10
TRPC3	8.35746	22.4389	6.39961	0.285201	-1.80995	0.00144735	0.00618752
ME1	525.526	1409.21	402.661	0.285736	-1.80725	2.64e-14	1.08e-12
SEMA6D	235.967	632.409	180.846	0.285964	-1.8061	8.2e-24	2.05e-21
CDK15	4.19842	11.2442	3.21879	0.286261	-1.8046	0.0201479	0.0589597
NKAPL	30.4525	81.5326	23.3504	0.286394	-1.80393	5.65e-08	7.01e-07
LRP1B	49.4896	132.464	37.9531	0.286517	-1.80331	3.23e-11	7.57e-10
PAK7	35.4215	94.7447	27.1733	0.286805	-1.80186	2.41e-09	4.01e-08
CPEB1	39.0467	104.35	29.9671	0.287178	-1.79998	2.23e-09	3.74e-08
BNIPL	241.427	644.94	185.324	0.287351	-1.79912	2.32e-15	1.13e-13
ARL4D	426.599	1137.38	327.773	0.288182	-1.79495	1.52e-11	3.77e-10
TEPP	9.87392	26.2747	7.5936	0.289007	-1.79082	0.000333386	0.00171755
TMEM37	140.713	374.228	108.246	0.289251	-1.78961	2.14e-19	2.09e-17
CCK	520.873	1385.12	400.711	0.289297	-1.78937	2.55e-08	3.4e-07
PPARGC1A	283.832	754.687	218.365	0.289346	-1.78913	3.68e-31	5.32e-28
CDH18	6.77081	17.9962	5.21005	0.289508	-1.78833	0.00288562	0.0112082
GABRA3	4.6955	12.4729	3.61415	0.289761	-1.78706	0.0138203	0.0429808
CMTM5	22.9068	60.8	17.6382	0.290103	-1.78537	2.15e-07	2.36e-06
RHBDL3	89.3201	237.062	68.7785	0.290129	-1.78523	1.19e-17	8.74e-16
USP44	24.6381	65.3753	18.9741	0.290233	-1.78472	7.11e-06	5.56e-05
MAL	102.444	271.657	78.9175	0.290504	-1.78337	1.01e-11	2.6e-10
CEACAM21	22.6419	60.029	17.4437	0.290588	-1.78295	0.000101703	0.000601857
GNAZ	639.363	1694	492.728	0.290867	-1.78157	7.74e-20	8.59e-18
HRNBP3	612.337	1622.29	471.915	0.290893	-1.78144	7.83e-15	3.48e-13
NCCRP1	72.4151	191.74	55.8245	0.291148	-1.78018	1.54e-07	1.75e-06
RXRG	19.6326	51.9134	15.1444	0.291724	-1.77732	0.00132021	0.00572378
CDH23	106.733	282.19	82.3382	0.291783	-1.77703	1.42e-16	8.54e-15
HOXD13	394.974	1044.01	304.733	0.291886	-1.77652	4.03e-27	2.33e-24
ZBED2	21.7886	57.5902	16.8108	0.291904	-1.77643	0.017252	0.051917
TSPAN18	1116.62	2949.51	861.783	0.292179	-1.77508	4.51e-23	9.6e-21
CSRNP3	25.3501	66.9603	19.5647	0.292184	-1.77505	2.14e-06	1.88e-05
ABP1	1580.43	4171.13	1220.23	0.292541	-1.77329	4.82e-05	0.000309257
EYA4	287.006	756.411	221.741	0.293148	-1.7703	1.24e-21	2.01e-19
SCARA3	2002.45	5275.4	1547.39	0.293322	-1.76944	2.91e-25	9.98e-23
TP63	1620.27	4264.99	1252.56	0.293683	-1.76767	1.05e-26	5.2e-24
DAAM2	1206.24	3162.76	934.215	0.295379	-1.75936	1.92e-25	7.04e-23
ZNF98	4.52725	11.8529	3.50871	0.296021	-1.75623	0.0318114	0.0862045
NECAB1	291.594	763.208	226.022	0.296147	-1.75561	5.04e-31	6.8e-28
KIF26B	128.889	337.304	99.911	0.296205	-1.75533	1.05e-13	3.86e-12
ATRNL1	239.066	625.624	185.32	0.296217	-1.75528	5.11e-12	1.4e-10
DAPL1	89.478	233.606	69.4388	0.297247	-1.75026	2.24e-05	0.000155183
TPRXL	22.4043	58.4801	17.3884	0.297339	-1.74982	8.98e-07	8.64e-06
MPZ	124.346	324.551	96.5099	0.297364	-1.7497	1.4e-08	1.98e-07
SLCO2A1	3654.64	9538.16	2836.61	0.297396	-1.74954	4.19e-06	3.45e-05
MYH11	193161	503699	149985	0.297767	-1.74774	5.9e-21	8.29e-19
KIAA1210	704.793	1837.12	547.356	0.297942	-1.7469	1.05e-12	3.23e-11
HSPA7	101.065	263.026	78.5461	0.298625	-1.74359	0.00303717	0.0117215
AJAP1	65.0095	169.104	50.5364	0.298847	-1.74252	4.25e-05	0.000276017
FCGBP	2701.62	7026.18	2100.35	0.298932	-1.74211	0.000984585	0.00440569
SLC30A3	18.7668	48.785	14.5932	0.299133	-1.74114	0.0114838	0.0367251
IL18R1	113.938	296.064	88.6157	0.299312	-1.74028	1.05e-06	9.98e-06
KIT	503.701	1307.63	391.925	0.299722	-1.7383	3.51e-07	3.69e-06
NRK	231.503	600.644	180.178	0.299975	-1.73709	3.4e-13	1.14e-11
SEMA3A	123.001	319.126	95.7327	0.299984	-1.73704	4.33e-14	1.69e-12
TMEM139	58.222	150.891	45.3375	0.300466	-1.73473	1.77e-11	4.32e-10
L3MBTL4	88.3002	228.398	68.8213	0.301321	-1.73063	4.9e-17	3.2e-15
INSC	11.0976	28.7032	8.64971	0.30135	-1.73049	0.000207565	0.00113284
CAV1	4284.15	11054.4	3342.84	0.302399	-1.72547	5.19e-24	1.4e-21
GFRA2	74.797	192.871	58.3803	0.302691	-1.72408	3.41e-06	2.86e-05
AFF2	76.4677	197.121	59.6923	0.302821	-1.72346	4.31e-10	8.21e-09
ALDH1A2	1124.94	2899.09	878.267	0.302945	-1.72287	2.36e-18	1.96e-16
PRSS35	29.0435	74.8409	22.676	0.302989	-1.72266	2.9e-08	3.81e-07
NELL2	702.291	1807.03	548.691	0.303642	-1.71956	4e-09	6.39e-08
PGM5	7548.74	19405.9	5900.15	0.30404	-1.71767	6.75e-20	7.62e-18
PDE7B	316.232	812.328	247.256	0.30438	-1.71605	6.61e-16	3.51e-14
SCUBE1	76.8028	197.271	60.0532	0.30442	-1.71587	2.06e-09	3.49e-08
CHRNA4	10.7945	27.7213	8.44099	0.304495	-1.71551	0.000432096	0.0021526
C20orf46	104.492	268.295	81.7173	0.30458	-1.71511	0.0210184	0.0610476
NRG2	70.0169	179.764	54.7579	0.304609	-1.71497	3.46e-14	1.38e-12
ATP1A2	1876.76	4813.56	1468.44	0.305063	-1.71282	2.8e-16	1.59e-14
SRD5A2	675.127	1730.54	528.386	0.30533	-1.71156	7.31e-28	5.28e-25
GALR1	16.7588	42.9428	13.1182	0.305481	-1.71084	5.46e-05	0.000346162
CRHBP	45.9792	117.687	36.0092	0.305975	-1.70851	2.28e-10	4.57e-09
SLC2A5	793.633	2031.23	621.561	0.306002	-1.70839	5.25e-10	9.83e-09
SLC7A5	1086.36	2779.73	850.913	0.306114	-1.70786	0.000705506	0.00330156
ZNF154	93.8668	240.129	73.5309	0.306215	-1.70738	2.51e-15	1.22e-13
IQSEC3	67.3937	172.282	52.8103	0.306533	-1.70588	2.33e-11	5.6e-10
ZNF488	23.1343	58.9998	18.1477	0.307589	-1.70092	1.28e-06	1.2e-05
C18orf34	66.5353	169.632	52.2011	0.307732	-1.70025	6.98e-15	3.14e-13
SLITRK6	407.956	1039.97	320.083	0.307782	-1.70002	1.22e-14	5.25e-13
IP6K3	141.187	359.854	110.784	0.307859	-1.69966	2.49e-09	4.14e-08
POU2F3	93.1358	237.342	73.0858	0.307935	-1.6993	1.7e-09	2.91e-08
LOC283392	25.3026	64.4743	19.8563	0.307972	-1.69913	8.43e-07	8.16e-06
GPR133	373.196	949.945	293.006	0.308445	-1.69691	4.2e-12	1.17e-10
STOX2	57.6419	146.611	45.2719	0.308789	-1.6953	4.01e-11	9.24e-10
ID4	1195.88	3041.68	939.249	0.308793	-1.69529	1.27e-25	4.86e-23
LOC284276	62.587	159.017	49.1796	0.309273	-1.69305	6.53e-13	2.07e-11
ANXA8	368.447	935.682	289.58	0.309485	-1.69206	9.66e-10	1.74e-08
ARHGAP20	252.502	641.183	198.461	0.309523	-1.69188	2.13e-25	7.69e-23
A2BP1	38.4695	97.6455	30.2418	0.30971	-1.69101	2.12e-05	0.000147824
AFAP1L2	1064.71	2701.85	837.088	0.30982	-1.6905	4.13e-17	2.74e-15
CLEC3A	127.175	322.688	99.9917	0.309871	-1.69026	0.00495508	0.0178157
SV2B	317.711	805.815	249.847	0.310055	-1.68941	2.23e-09	3.74e-08
CCDC85A	119.142	301.856	93.738	0.310539	-1.68715	1.57e-20	2.02e-18
PPP1R3C	655.861	1661.52	516.036	0.31058	-1.68696	7.34e-20	8.24e-18
AHNAK2	2081.84	5272.41	1638.23	0.310717	-1.68632	5.77e-18	4.47e-16
GNAL	356.285	901.732	280.447	0.311009	-1.68497	2.64e-25	9.2e-23
ZNF114	8.88658	22.4811	6.99643	0.311213	-1.68402	0.00570604	0.0201224
DPT	784.781	1984.89	617.92	0.311311	-1.68357	1.08e-09	1.94e-08
STK32A	9.65758	24.4091	7.60657	0.311629	-1.6821	0.00223297	0.0089785
WISP2	316.822	800.637	249.553	0.311693	-1.6818	3.67e-05	0.000241736
TMEM132E	25.2375	63.7199	19.887	0.312101	-1.67991	0.00124703	0.00544389
P2RX6	28.8362	72.7887	22.7251	0.312207	-1.67942	2.45e-07	2.68e-06
SLC5A8	81.9598	206.779	64.6053	0.312437	-1.67836	1.19e-07	1.39e-06
CHEK1	418.819	1056.62	330.14	0.312448	-1.67831	3.71e-05	0.000244439
XKRX	31.2902	78.9398	24.6651	0.312455	-1.67828	7.33e-06	5.72e-05
ZNF536	59.8273	150.918	47.1622	0.312501	-1.67807	1.72e-12	5.13e-11
ACOX2	367.296	926.147	289.594	0.312687	-1.67721	1.72e-38	1.04e-34
RBMS3	88.884	224.034	70.093	0.312867	-1.67638	3.71e-14	1.47e-12
VIT	101.052	254.571	79.7075	0.313105	-1.67528	6.92e-10	1.28e-08
SULT1E1	7.37091	18.552	5.81633	0.313516	-1.67339	0.00307289	0.0118514
GPR156	7.84703	19.7457	6.19267	0.313621	-1.67291	0.0062789	0.0218492
KRT23	761.794	1916.39	601.262	0.313748	-1.67232	1.51e-17	1.08e-15
RAB40A	52.6091	132.282	41.5316	0.313963	-1.67133	1.29e-10	2.69e-09
NEFL	230.273	578.321	181.881	0.314499	-1.66887	0.00445352	0.0162729
IER3	1798.67	4515.33	1420.96	0.314696	-1.66797	1.61e-09	2.78e-08
ANXA2P3	9.80952	24.6246	7.74967	0.314712	-1.6679	0.00314451	0.0120838
PDZRN4	539.862	1355.05	426.521	0.314765	-1.66765	2.02e-24	6.28e-22
SH3GL3	11.8617	29.7574	9.37351	0.314998	-1.66659	0.000309622	0.00160865
HS3ST6	12.9527	32.4859	10.2368	0.315115	-1.66605	8.39e-05	0.000506303
MFAP5	159.853	400.851	126.345	0.315192	-1.6657	0.000132444	0.000759721
CXCR1	13.3416	33.4461	10.5463	0.315322	-1.6651	0.000304358	0.00158415
VGLL1	64.2935	161.048	50.841	0.315688	-1.66343	5.99e-11	1.33e-09
EDNRB	1076.05	2692	851.374	0.316261	-1.66081	1.85e-10	3.74e-09
HIF3A	258.417	646.463	204.464	0.316281	-1.66072	3.62e-14	1.44e-12
PPP2R2B	53.8019	134.56	42.5736	0.316392	-1.66021	1.07e-08	1.55e-07
CXCL13	346.736	866.969	274.404	0.31651	-1.65968	0.00108711	0.00481332
EDN3	130.434	326.115	103.228	0.316538	-1.65955	3.14e-06	2.66e-05
RNF182	22.3959	55.9807	17.7263	0.31665	-1.65904	0.000291569	0.00152662
HSPB3	48.188	120.334	38.157	0.317092	-1.65702	0.0106256	0.0343182
RNF126P1	5.71805	14.2759	4.5282	0.317193	-1.65657	0.0317473	0.0860885
VTCN1	232.603	580.692	184.205	0.317217	-1.65646	8e-09	1.2e-07
FOXP2	72.452	180.867	57.3783	0.31724	-1.65635	3.41e-09	5.51e-08
RASGRF1	44.4276	110.759	35.205	0.317852	-1.65357	0.0004659	0.00229612
PMP2	49.5486	123.468	39.271	0.318067	-1.6526	1e-08	1.47e-07
JAKMIP2	22.058	54.9342	17.487	0.318326	-1.65142	1.31e-06	1.22e-05
ERN2	138.146	343.901	109.538	0.318517	-1.65056	7.69e-06	5.96e-05
LMOD1	11186.2	27839.1	8870.77	0.318644	-1.64998	1.55e-18	1.33e-16
FUT2	159.532	396.361	126.604	0.319416	-1.64649	4.7e-07	4.81e-06
C1orf114	43.2442	107.434	34.3195	0.319448	-1.64635	8.61e-10	1.56e-08
LOC572558	337.994	839.381	268.282	0.319619	-1.64558	1.06e-12	3.25e-11
CTNNA2	47.4531	117.843	37.6663	0.319632	-1.64552	0.00446481	0.0162995
ANKRD45	24.9494	61.9271	19.8081	0.319861	-1.64448	1.59e-06	1.45e-05
LPHN3	82.9016	205.761	65.8194	0.319882	-1.64439	2.33e-14	9.6e-13
KRT7	3353.9	8323.67	2662.92	0.319921	-1.64421	3.29e-09	5.32e-08
AIF1L	1833.01	4543.33	1456.17	0.320507	-1.64157	0.000280036	0.0014731
PLAG1	115.238	285.569	91.5555	0.320607	-1.64112	2.88e-17	1.98e-15
RNF112	178.93	442.8	142.243	0.321234	-1.6383	8.01e-11	1.74e-09
SCN2B	100.883	249.602	80.2054	0.321334	-1.63786	1.29e-15	6.57e-14
BAI3	24.9013	61.5999	19.7988	0.321409	-1.63752	2.35e-06	2.06e-05
KRT5	10048.2	24846.1	7990.74	0.321609	-1.63662	9.64e-19	8.51e-17
TGFBR3	2040.1	5038.79	1623.18	0.322136	-1.63426	4.66e-18	3.71e-16
DRD2	28.9372	71.3985	23.0335	0.322604	-1.63216	6.13e-05	0.000384312
HAPLN1	47.0254	116.009	37.434	0.322681	-1.63182	0.00228469	0.00915009
KCNQ5	103.49	255.226	82.3934	0.322826	-1.63117	3.68e-17	2.47e-15
VWCE	44.2309	109.026	35.2219	0.323059	-1.63013	1.51e-10	3.09e-09
PPP1R1C	13.2306	32.571	10.5415	0.323648	-1.6275	0.000255057	0.00135795
TPSG1	11.0726	27.2522	8.82304	0.323755	-1.62703	0.00613818	0.0214444
DMD	1679.12	4132.58	1337.99	0.323767	-1.62697	6.57e-17	4.18e-15
LRRN3	104.906	258.185	83.5941	0.323776	-1.62693	0.00431814	0.0158413
LDB3	1536.31	3779.08	1224.49	0.324017	-1.62586	0.000374178	0.00189488
C14orf64	13.3106	32.7278	10.6109	0.324215	-1.62498	0.00035265	0.00180211
SERPINB13	6.79692	16.7061	5.41917	0.324383	-1.62423	0.0084925	0.0283518
KCNB1	95.6044	234.884	76.2393	0.324583	-1.62334	2.28e-14	9.42e-13
FLNC	15503.3	38072.3	12365.4	0.324787	-1.62243	3.94e-14	1.55e-12
MESTIT1	6.15218	15.0995	4.90816	0.325054	-1.62125	0.0129361	0.0406876
TRPC6	124.224	304.714	99.1293	0.325319	-1.62007	8.19e-17	5.11e-15
CXCL17	357.683	877.055	285.47	0.325487	-1.61933	2.37e-08	3.18e-07
PLCL1	612.97	1502.89	489.237	0.32553	-1.61914	9e-16	4.72e-14
CPZ	781.061	1914.4	623.484	0.325681	-1.61847	0.00221553	0.00891901
KCNH4	9.53739	23.3541	7.61635	0.326124	-1.61651	0.00492884	0.01775
C16orf74	96.674	236.685	77.2073	0.326203	-1.61616	2.45e-16	1.4e-14
IGDCC4	46.7888	114.48	37.3771	0.326493	-1.61487	0.00177534	0.00738057
BCMO1	38.9801	95.3638	31.1407	0.326546	-1.61464	0.000248057	0.00132519
COL29A1	4.40383	10.7726	3.51834	0.326601	-1.6144	0.02523	0.0711442
ACTG2	63965.3	156340	51121.8	0.32699	-1.61268	7.34e-13	2.32e-11
SLC16A5	470.726	1148.63	376.472	0.327758	-1.6093	1.42e-21	2.23e-19
PITX2	42.6615	104.086	34.1213	0.327819	-1.60903	0.000451244	0.00223369
GPR172B	52.1619	127.049	41.7498	0.328611	-1.60555	3.79e-11	8.76e-10
PRDM8	1262.73	3075.41	1010.7	0.328638	-1.60543	4.76e-13	1.55e-11
GCOM1	889.155	2165.4	711.71	0.328674	-1.60527	2.96e-27	1.76e-24
FCGR3B	34.6461	84.2528	27.7489	0.329353	-1.60229	1.59e-07	1.8e-06
SNCG	743.201	1806.1	595.418	0.329671	-1.6009	1.7e-09	2.92e-08
LIX1	95.442	231.913	76.4674	0.329724	-1.60067	5.87e-09	9.02e-08
MAMDC2	292.603	710.797	234.459	0.329853	-1.6001	1.87e-20	2.34e-18
LAMB3	3204.04	7778.39	2568.04	0.330151	-1.5988	2.82e-16	1.6e-14
ALDH3A1	72.1845	175.233	57.8569	0.330172	-1.59871	2.12e-13	7.4e-12
RASL12	2035.41	4937.19	1631.95	0.330542	-1.59709	1.71e-20	2.15e-18
DOCK3	152.053	368.77	121.921	0.330615	-1.59678	1.2e-10	2.51e-09
C1QTNF1	1935.27	4692.46	1551.92	0.330727	-1.59629	4.86e-12	1.34e-10
FXYD6	2207.38	5351.14	1770.28	0.330823	-1.59587	5.77e-13	1.85e-11
FAM46B	552.254	1338.77	442.899	0.330825	-1.59586	5.41e-12	1.47e-10
EDAR	63.4701	153.821	50.9079	0.330954	-1.5953	2.1e-06	1.85e-05
AMOT	1913.53	4636.54	1534.92	0.331049	-1.59488	2.04e-06	1.81e-05
CTTNBP2	223.5	541.276	179.317	0.331286	-1.59385	2.13e-20	2.64e-18
MTMR8	24.693	59.7821	19.8143	0.331443	-1.59317	1.59e-05	0.000114642
MAMLD1	254.963	617.141	204.607	0.331541	-1.59274	7.2e-26	2.85e-23
NDP	181.66	439.329	145.835	0.331949	-1.59097	1.57e-11	3.89e-10
FGFBP1	81.4232	196.863	65.3727	0.332072	-1.59043	0.000335641	0.00172697
C12orf75	1310.24	3164.99	1052.37	0.332502	-1.58857	9.11e-27	4.61e-24
RGS22	53.6393	129.312	43.118	0.333442	-1.58449	2.72e-10	5.35e-09
ZNF804A	60.2837	145.245	48.4709	0.333717	-1.5833	1.11e-10	2.34e-09
SPON1	1288.75	3102.38	1036.59	0.334126	-1.58154	1.44e-16	8.62e-15
PHYHIPL	234.368	564.164	188.514	0.334148	-1.58144	1.79e-22	3.42e-20
C21orf88	8.31641	20.0168	6.68962	0.3342	-1.58122	0.00485277	0.0175197
LHFPL1	13.1559	31.6557	10.5837	0.334338	-1.58062	0.00339537	0.0128935
PRND	8.69396	20.8857	6.99884	0.335101	-1.57733	0.00392061	0.0145831
LRRC2	92.6934	222.431	74.655	0.335632	-1.57505	0.00227157	0.00910617
HSPA4L	201.361	483.012	162.201	0.335812	-1.57427	1.42e-22	2.78e-20
ABCG4	7.40756	17.7596	5.96824	0.336056	-1.57323	0.0133722	0.0418186
D4S234E	726.76	1740.28	585.842	0.336636	-1.57074	0.000766831	0.00354668
RAB40AL	23.6712	56.6819	19.0815	0.336641	-1.57072	7.32e-06	5.71e-05
BHMT2	254.129	608.41	204.871	0.336732	-1.57033	9.06e-24	2.23e-21
SMOC1	1617.32	3864.35	1304.89	0.337675	-1.56629	2.44e-14	1e-12
IL1RL2	35.3102	84.3265	28.4951	0.337913	-1.56527	6.52e-06	5.15e-05
ZCCHC12	25.7466	61.4556	20.7817	0.338158	-1.56423	0.00227238	0.00910617
IGSF10	11.5869	27.6545	9.35292	0.338206	-1.56403	0.00246574	0.00977643
SORBS1	7910.37	18873.1	6386.14	0.338373	-1.56331	1.5e-19	1.56e-17
P2RY2	65.1965	155.533	52.6363	0.338425	-1.56309	8.99e-12	2.33e-10
TRIM29	4100.38	9778.83	3310.87	0.338575	-1.56245	5.21e-16	2.81e-14
SMTNL2	68.2863	162.724	55.1559	0.338955	-1.56084	0.00100912	0.00450154
PNMA2	65.4357	155.923	52.8546	0.33898	-1.56073	2.3e-10	4.59e-09
SLC7A14	12.214	29.1005	9.86612	0.339037	-1.56049	0.00196751	0.00805529
CXorf57	39.6629	94.3492	32.0595	0.339796	-1.55726	5.16e-08	6.45e-07
GALNT9	27.3834	65.128	22.1355	0.339877	-1.55692	0.00773741	0.0261931
ISL2	35.1898	83.5597	28.4646	0.34065	-1.55364	4.1e-08	5.23e-07
IQCA1	71.4876	169.743	57.8263	0.340669	-1.55356	1.28e-11	3.2e-10
SGPP2	97.485	231.433	78.8612	0.340752	-1.55321	7.14e-05	0.000440168
FAM107A	2570.44	6100.14	2079.68	0.340923	-1.55248	8.98e-27	4.61e-24
TNS4	1703.06	4038.93	1378.29	0.34125	-1.5511	2.59e-10	5.11e-09
P2RX1	389.931	924.722	315.575	0.341264	-1.55104	1.37e-09	2.41e-08
GATA5	137.157	324.464	111.115	0.342456	-1.54601	5.88e-11	1.31e-09
ZNF750	497.967	1177.26	403.52	0.342762	-1.54472	1.58e-14	6.66e-13
MAP1A	1062.09	2510.81	860.669	0.342786	-1.54462	3.89e-16	2.15e-14
C1orf190	111.63	263.835	90.4674	0.342894	-1.54416	2.32e-16	1.34e-14
ADRA1B	16.5487	39.0682	13.4177	0.343442	-1.54186	0.000119764	0.000694311
PLBD1	379.022	894.295	307.38	0.343712	-1.54073	4.74e-22	8.4e-20
SPOCK3	1877.8	4430.3	1522.91	0.343747	-1.54058	7.09e-19	6.45e-17
PGR	556.746	1313.46	451.534	0.343775	-1.54047	6.06e-18	4.66e-16
IL20RB	50.4259	118.862	40.9107	0.344187	-1.53874	3.39e-08	4.4e-07
ADRA1D	144.64	340.897	117.353	0.344246	-1.53849	1.34e-08	1.9e-07
TMEM229A	5.79256	13.6437	4.70096	0.344552	-1.53721	0.0182896	0.0543155
SERPINF2	1115.34	2626.67	905.207	0.344621	-1.53692	2.02e-06	1.8e-05
KANK4	140.443	330.655	113.997	0.344761	-1.53633	4.08e-16	2.23e-14
NRXN3	456.4	1074.17	370.508	0.344925	-1.53565	2.12e-08	2.88e-07
SERPINA1	1785.37	4198.23	1449.89	0.345357	-1.53384	0.0013564	0.00586062
ST6GALNAC2	348.719	819.784	283.223	0.345485	-1.5333	1.6e-22	3.12e-20
ACSF2	783.834	1842.37	636.658	0.345564	-1.53297	1.11e-17	8.24e-16
C4orf49	41.658	97.8835	33.8405	0.345723	-1.53231	2.6e-08	3.46e-07
CEACAM6	265.338	623.084	215.597	0.346016	-1.53109	1.51e-05	0.000109465
SNAI2	754.193	1769.78	612.988	0.346364	-1.52964	9.54e-21	1.29e-18
CHST11	177.505	416.341	144.298	0.346586	-1.52872	1.68e-08	2.33e-07
B3GALT2	178.074	417.655	144.763	0.346608	-1.52862	1.21e-15	6.18e-14
FLJ10357	1440.47	3378.43	1171.02	0.346617	-1.52858	2e-13	7.04e-12
MSRB3	3530.09	8274.77	2870.4	0.346886	-1.52747	3.64e-21	5.18e-19
KCNAB1	714.105	1672.88	580.8	0.347186	-1.52622	4.91e-14	1.91e-12
RGS7BP	168.949	395.438	137.459	0.347611	-1.52445	1.92e-15	9.49e-14
FGFR2	1841.1	4309.17	1497.95	0.347619	-1.52442	5.22e-29	4.22e-26
MAG	8.77851	20.5274	7.14497	0.34807	-1.52255	0.014695	0.0452417
TBX2	945.164	2209.62	769.358	0.348186	-1.52207	1.51e-06	1.39e-05
KCNS2	12.4666	29.1344	10.1492	0.348357	-1.52136	0.00230909	0.00923681
APCDD1L	15.5962	36.4381	12.6984	0.348491	-1.52081	0.000937252	0.00423228
PTCHD1	126.351	295.125	102.885	0.348614	-1.5203	4.96e-14	1.92e-12
DKK1	333.591	777.764	271.834	0.349507	-1.51661	0.000468281	0.00230725
WNT2B	227.58	530.508	185.462	0.349593	-1.51625	4.07e-10	7.79e-09
GJB3	174.091	405.774	141.878	0.349648	-1.51603	3.06e-08	4e-07
XKR4	7.47216	17.4089	6.09058	0.349854	-1.51517	0.0218968	0.0632084
PLP1	335.77	782.245	273.693	0.349882	-1.51506	6.78e-05	0.000420464
SCGB2A1	114.708	266.887	93.5496	0.350521	-1.51243	1.46e-07	1.66e-06
STON1-GTF2A1L	29.9931	69.7719	24.4624	0.350605	-1.51208	4.56e-05	0.00029377
GCNT3	51.1604	118.989	41.7297	0.350701	-1.51169	1.77e-05	0.000125578
KCNMB1	2152.36	5005.46	1755.67	0.350751	-1.51148	1.68e-15	8.39e-14
FHL1	10358.8	24088.9	8449.85	0.350777	-1.51137	5.37e-07	5.43e-06
PCSK2	57.2974	133.238	46.7388	0.350792	-1.51131	0.0378938	0.0993839
CA12	627.34	1458.31	511.804	0.350958	-1.51063	1.41e-08	1.99e-07
FOSL1	272.328	632.982	222.184	0.351011	-1.51041	0.000869768	0.00396295
RBP1	632.858	1469.89	516.479	0.351372	-1.50893	9.12e-12	2.36e-10
C1orf106	512.367	1189.66	418.198	0.351529	-1.50829	1.83e-13	6.49e-12
TMIE	16.0265	37.1862	13.0845	0.351864	-1.50691	0.000286416	0.00150237
PALLD	12344.4	28617.5	10081.8	0.352294	-1.50515	2.27e-19	2.2e-17
LOC440173	23.3921	54.2226	19.1055	0.352353	-1.5049	0.000250806	0.0013392
XG	23.977	55.5769	19.5835	0.352367	-1.50485	0.000306135	0.00159299
FADS2	10153.4	23520.7	8294.82	0.352661	-1.50365	7.81e-07	7.62e-06
HFE	221.391	512.831	180.87	0.35269	-1.50353	1.06e-20	1.42e-18
PDILT	6.47836	14.9925	5.29457	0.353148	-1.50165	0.0193428	0.0569747
ANKRD43	195.698	452.887	159.939	0.353155	-1.50163	8.65e-10	1.57e-08
FRMD6	2054.16	4752.76	1678.95	0.353259	-1.5012	9.64e-38	3.9e-34
LONRF3	54.6399	126.362	44.6678	0.35349	-1.50026	2.02e-08	2.75e-07
DSC3	1195	2762.24	977.09	0.353731	-1.49928	3.82e-14	1.51e-12
DGKG	90.927	210.073	74.3613	0.353978	-1.49827	4.41e-10	8.38e-09
TP53AIP1	38.7071	89.3909	31.6602	0.354177	-1.49746	1.99e-08	2.72e-07
NRXN1	152.993	353.065	125.176	0.35454	-1.49598	0.00166487	0.00699469
ELMOD1	12.196	28.1335	9.98006	0.35474	-1.49517	0.000755787	0.00350361
CES4	42.363	97.7045	34.6684	0.354829	-1.4948	1.26e-07	1.46e-06
COL21A1	158.575	365.421	129.815	0.355249	-1.4931	8.45e-17	5.26e-15
ITGB3	322.266	742.506	263.836	0.355332	-1.49276	3.26e-17	2.24e-15
CHRNA7	21.9726	50.5909	17.9936	0.355668	-1.4914	4.58e-05	0.000294773
SLC8A1	1560.1	3592.01	1277.59	0.355674	-1.49137	2.22e-20	2.72e-18
PCYT1B	73.7328	169.762	60.3812	0.355682	-1.49134	1.01e-10	2.15e-09
CEND1	96.6619	222.526	79.162	0.355743	-1.49109	7.53e-08	9.12e-07
RAB38	79.7221	183.503	65.2928	0.355814	-1.4908	4.81e-11	1.09e-09
KLK6	6.46725	14.8861	5.29672	0.355817	-1.49079	0.028878	0.079719
DDR2	472.409	1087	386.958	0.355986	-1.49011	8.29e-13	2.58e-11
MECOM	680.338	1564.24	557.443	0.356366	-1.48857	5.4e-20	6.17e-18
PIPOX	104.087	239.238	85.2956	0.35653	-1.48791	1.16e-14	5.02e-13
RAPGEFL1	541.538	1243.85	443.89	0.356867	-1.48654	8.15e-11	1.76e-09
SLC22A2	7.16782	16.4636	5.87536	0.356871	-1.48653	0.030245	0.082736
PRICKLE2	972.636	2233.52	797.326	0.356982	-1.48608	4.9e-29	4.13e-26
ANO5	379.275	870.599	310.962	0.357182	-1.48527	2.95e-18	2.41e-16
ITGB6	595.515	1366.72	488.289	0.357272	-1.48491	5.66e-15	2.59e-13
CNTN1	793.667	1820.78	650.859	0.357462	-1.48414	2.45e-11	5.87e-10
GATM	485.142	1112.71	397.886	0.357583	-1.48365	3.79e-29	3.33e-26
PCDH9	115.154	264.092	94.4458	0.357624	-1.48348	2.08e-12	6.13e-11
SCUBE3	135.384	310.385	111.052	0.357788	-1.48282	1.06e-13	3.87e-12
GLIS1	213.447	489.254	175.1	0.357891	-1.48241	3.29e-16	1.83e-14
ITGB1BP2	93.6294	214.558	76.8158	0.358018	-1.48189	3.22e-11	7.57e-10
EDIL3	238.934	547.527	196.028	0.358023	-1.48187	8.65e-11	1.86e-09
C6orf186	27.0515	61.9662	22.1971	0.358213	-1.48111	2.24e-05	0.000155273
IRF5	409.16	937.029	335.766	0.35833	-1.48064	6.54e-05	0.000406888
CLIP3	1578.19	3613.89	1295.15	0.358381	-1.48044	3.08e-15	1.46e-13
HAS3	267.154	611.149	219.325	0.358874	-1.47845	0.0251008	0.0708491
FGF7	501.022	1146.14	411.326	0.358878	-1.47843	5.31e-18	4.13e-16
PLXNA4	151.075	345.256	124.077	0.359378	-1.47643	2.45e-07	2.67e-06
CORO2B	107.242	244.914	88.1007	0.359721	-1.47505	1.92e-11	4.67e-10
PGF	290.902	663.776	239.059	0.36015	-1.47333	4.3e-12	1.2e-10
RND2	207.868	473.966	170.871	0.360513	-1.47188	1.25e-22	2.47e-20
C20orf200	107.176	244.291	88.1115	0.360683	-1.4712	3.64e-15	1.69e-13
CNN1	26418.4	60214	21719.5	0.360705	-1.47111	5.25e-12	1.43e-10
PAQR7	960.182	2188.42	789.412	0.360722	-1.47104	6.83e-09	1.04e-07
ADCY5	783.813	1785.84	644.493	0.360891	-1.47037	5e-19	4.7e-17
HTR2A	6.93601	15.7808	5.70625	0.361594	-1.46756	0.023709	0.0675525
ASB2	869.786	1978.59	715.621	0.361683	-1.4672	2.34e-15	1.14e-13
KIAA0408	218.911	497.15	180.225	0.362517	-1.46388	3.84e-12	1.08e-10
ASXL3	59.1806	134.389	48.7237	0.362557	-1.46372	4.15e-09	6.61e-08
PPARGC1B	57.3764	130.259	47.2429	0.362684	-1.46322	1.43e-07	1.64e-06
B3GNT8	133.334	302.662	109.791	0.36275	-1.46295	2.27e-15	1.11e-13
ADRA2B	45.2383	102.463	37.2819	0.363856	-1.45856	1.34e-07	1.54e-06
NAV2	794.715	1799.31	655.038	0.36405	-1.45779	9.09e-18	6.86e-16
C6orf174	139.519	315.578	115.04	0.364538	-1.45586	4.16e-12	1.17e-10
FLNA	99606	225297	82130.2	0.364541	-1.45585	1.86e-16	1.09e-14
WSCD2	334.822	757.266	276.086	0.364583	-1.45568	2.4e-11	5.75e-10
ANK2	527.003	1191.1	434.669	0.364931	-1.4543	2.03e-14	8.45e-13
DNAJB5	1340.13	3028.84	1105.33	0.364935	-1.45429	4.53e-16	2.46e-14
WNT10A	97.8641	221.049	80.7368	0.365244	-1.45307	2.62e-13	9e-12
CAMK1G	78.3149	176.872	64.6117	0.365301	-1.45284	5.44e-11	1.22e-09
GRIN2A	35.0616	79.1696	28.9289	0.365405	-1.45243	2.5e-05	0.000172013
LY6G6D	23.7911	53.7134	19.6307	0.365472	-1.45217	0.000964918	0.00433014
CFL2	2994.49	6760.38	2470.89	0.365495	-1.45207	8.2e-18	6.23e-16
NAGS	100.871	227.548	83.2581	0.365892	-1.45051	2.11e-09	3.58e-08
HAS2	63.5458	143.342	52.4512	0.365917	-1.45041	7.63e-07	7.47e-06
SCN7A	384.12	866.243	317.087	0.366048	-1.44989	9.12e-10	1.65e-08
C5orf4	1365.59	3078.24	1127.47	0.36627	-1.44902	3.66e-35	7.67e-32
TLR2	320.179	721.438	264.389	0.366475	-1.44821	1.26e-07	1.46e-06
C20orf56	209.887	472.879	173.322	0.366524	-1.44802	0.0171352	0.0516303
TNNI3K	23.1968	52.2475	19.1577	0.366672	-1.44744	8.04e-05	0.000488309
SGCG	55.5925	125.124	45.9251	0.367037	-1.446	0.0057136	0.0201455
PCDH11X	17.667	39.7364	14.5985	0.367384	-1.44464	0.0271686	0.0758282
CD177	4512.23	10140.4	3729.7	0.367804	-1.44299	2.75e-06	2.37e-05
FOXE1	39.6727	89.1279	32.7966	0.367973	-1.44233	0.0192528	0.0567427
MPP2	432.781	972.233	357.777	0.367995	-1.44224	3.88e-24	1.09e-21
KIAA1614	109.939	246.711	90.9222	0.368537	-1.44012	3.22e-13	1.09e-11
RGS9	138.721	311.253	114.733	0.368615	-1.43981	6e-08	7.41e-07
AMPH	52.5469	117.829	43.4702	0.368924	-1.4386	3.82e-08	4.91e-07
TNS1	22252.7	49889.7	18410.1	0.369016	-1.43825	3.24e-21	4.72e-19
LRMP	128.131	287.177	106.018	0.369172	-1.43763	2.07e-06	1.83e-05
SOX15	179.088	401.318	148.19	0.369258	-1.4373	1.48e-19	1.55e-17
GSTM5	599.783	1343.52	496.376	0.36946	-1.43651	1.43e-15	7.21e-14
VEPH1	42.4656	95.0952	35.1481	0.369609	-1.43593	0.0274581	0.0764465
ATP2B4	5561.54	12447.9	4604.09	0.36987	-1.43491	2.75e-20	3.27e-18
IL1RN	155.052	346.82	128.389	0.370189	-1.43366	1.12e-06	1.06e-05
CSRP1	47718	106732	39512.9	0.370207	-1.4336	1.32e-19	1.39e-17
WWC3	2552.11	5707.89	2113.33	0.370248	-1.43344	1.01e-09	1.82e-08
POPDC2	628.779	1406.07	520.706	0.370327	-1.43313	2.04e-14	8.48e-13
KRT15	7662.04	17128.5	6345.84	0.370483	-1.43252	3.51e-10	6.82e-09
ACSS3	303.672	678.698	251.529	0.370606	-1.43204	2.01e-21	3.04e-19
ZNF204P	372.061	831.42	308.193	0.370683	-1.43174	5.97e-26	2.41e-23
CASQ2	311.976	696.889	258.459	0.370875	-1.431	0.00403567	0.014946
ODZ2	261.162	583.354	216.365	0.370898	-1.43091	2.37e-10	4.71e-09
DPYS	213.851	477.588	177.182	0.370993	-1.43054	1.17e-06	1.1e-05
KIF5A	14.6269	32.6613	12.1195	0.371066	-1.43025	0.0154961	0.0474048
JPH2	1800.11	4018.11	1491.72	0.37125	-1.42954	4.47e-13	1.47e-11
L1TD1	7.06106	15.7577	5.8519	0.371369	-1.42907	0.018704	0.0553673
L1CAM	202.579	451.991	167.901	0.37147	-1.42868	6.61e-08	8.11e-07
SSTR2	65.7046	146.456	54.4771	0.371968	-1.42675	9.77e-11	2.08e-09
ZNF516	639.936	1426.13	530.625	0.372074	-1.42634	8.16e-25	2.66e-22
SLC47A1	162.454	362.001	134.71	0.372125	-1.42614	4.74e-17	3.1e-15
DSCAML1	14.5583	32.4065	12.0767	0.372662	-1.42406	0.00114089	0.00502832
PKHD1L1	18.9721	42.2217	15.7396	0.372784	-1.42359	0.000535995	0.00259663
REC8	294.367	655.035	244.22	0.372835	-1.42339	2.67e-14	1.09e-12
LOC401093	517.262	1150.7	429.19	0.37298	-1.42283	8.86e-17	5.48e-15
C15orf51	10.6727	23.7405	8.8558	0.373025	-1.42266	0.00565438	0.0199763
NTRK1	29.5568	65.7262	24.5279	0.373183	-1.42205	7.36e-06	5.73e-05
EFEMP1	2676.32	5944.88	2221.86	0.373744	-1.41988	6.43e-25	2.13e-22
P2RY12	30.5782	67.9079	25.388	0.373859	-1.41943	2.24e-05	0.000155297
DES	89203.9	198094	74064.1	0.373883	-1.41934	1.82e-08	2.5e-07
XKR5	30.0937	66.808	24.9891	0.374043	-1.41872	3.57e-05	0.000235913
C9orf125	401.065	890.329	333.039	0.374063	-1.41865	1.11e-26	5.26e-24
C7orf58	1470.87	3265.1	1221.41	0.374079	-1.41859	7.71e-19	6.9e-17
F7	16.7336	37.1397	13.8964	0.374165	-1.41825	0.000407266	0.00204401
PRIMA1	314.243	697.43	260.966	0.374182	-1.41819	2.61e-16	1.5e-14
ID1	3137.72	6963.5	2605.8	0.374207	-1.41809	1.23e-07	1.43e-06
ITPRIPL1	65.4532	145.228	54.3615	0.374318	-1.41766	3.5e-09	5.64e-08
SLC26A7	14.8496	32.9479	12.3332	0.374326	-1.41763	0.00321655	0.0123279
ENTPD3	234.195	519.472	194.531	0.374478	-1.41705	6.08e-11	1.35e-09
HBA1	158.415	351.224	131.608	0.374711	-1.41615	0.0319078	0.0864078
FIGF	12.6401	27.9955	10.5052	0.375245	-1.4141	0.00481549	0.0174069
NRG1	55.9902	123.998	46.5346	0.375285	-1.41394	3.72e-08	4.78e-07
BDNF	100.448	222.142	83.5279	0.37601	-1.41116	5.58e-12	1.51e-10
TPM1	28999.3	64127.8	24115.1	0.376048	-1.41101	1.06e-18	9.32e-17
NPPC	11.417	25.2434	9.49461	0.376122	-1.41073	0.00134117	0.00580722
CYP2W1	56.1094	124.057	46.6621	0.376133	-1.41069	7.15e-06	5.59e-05
RSPO3	297.811	658.095	247.718	0.376417	-1.40959	5.46e-09	8.47e-08
GABRB2	13.0955	28.9346	10.8933	0.376479	-1.40936	0.0136778	0.0426161
NHLH2	6.80703	15.0139	5.66598	0.377383	-1.4059	0.0205417	0.0599471
HSD11B1	220.324	485.742	183.421	0.377609	-1.40503	2.35e-11	5.64e-10
KRT14	2256.07	4972.34	1878.4	0.37777	-1.40442	1.06e-07	1.25e-06
ABCC3	680.486	1499.7	566.585	0.377799	-1.40431	1.21e-07	1.41e-06
TGM1	118.069	260.008	98.3339	0.378196	-1.40279	4.43e-13	1.46e-11
KCNQ4	57.1064	125.626	47.5796	0.37874	-1.40072	1.4e-07	1.61e-06
COL9A1	247.994	544.817	206.724	0.379438	-1.39806	0.000640985	0.00304108
NMUR1	80.8196	177.53	67.3731	0.379502	-1.39782	6.06e-11	1.34e-09
CD38	1594.5	3501.5	1329.35	0.379652	-1.39725	1.18e-07	1.37e-06
LRRC17	130.175	285.807	108.537	0.379755	-1.39686	3.47e-16	1.92e-14
EGOT	10.9578	24.0518	9.13726	0.379899	-1.39631	0.00592472	0.0207704
MEIS2	1594.96	3500.66	1329.99	0.379926	-1.39621	8.97e-27	4.61e-24
TCEAL2	618.135	1355.35	515.634	0.380443	-1.39425	6.85e-17	4.34e-15
ANO6	2844.52	6235.46	2373.05	0.380574	-1.39375	1.57e-26	7.06e-24
ABHD6	444.451	974.257	370.789	0.380586	-1.39371	1.66e-11	4.09e-10
ITGA9	517.815	1134.18	432.118	0.380997	-1.39215	1.15e-11	2.94e-10
CRIP3	54.6607	119.716	45.6156	0.381032	-1.39202	7.65e-09	1.15e-07
DTNA	1027.95	2250.76	857.939	0.381178	-1.39146	5.04e-15	2.32e-13
CAV2	1231.9	2696.04	1028.33	0.381421	-1.39054	3.79e-35	7.67e-32
C15orf41	290.069	634.546	242.173	0.381648	-1.38969	7.32e-23	1.53e-20
VAV3	345.174	754.522	288.259	0.382041	-1.3882	3.32e-14	1.33e-12
LOC643008	47.7129	104.273	39.8489	0.382159	-1.38775	2.49e-08	3.33e-07
C2orf71	5.79305	12.66	4.83828	0.382169	-1.38772	0.015926	0.0485146
SNX31	77.4597	169.259	64.6961	0.382231	-1.38748	0.000111344	0.000650907
RNF165	114.073	249.134	95.2942	0.382503	-1.38646	5.01e-12	1.38e-10
TMEM200B	629.035	1373.79	525.486	0.38251	-1.38643	7.1e-16	3.75e-14
PAPPA	111.867	244.252	93.4608	0.382641	-1.38594	5.9e-11	1.32e-09
KCNE1L	9.23219	20.1544	7.7136	0.382725	-1.38562	0.00674212	0.0232253
C9orf4	22.2546	48.5762	18.5949	0.382799	-1.38534	0.000263855	0.00139853
KCNMA1	3672.81	8016.06	3068.94	0.382849	-1.38515	7.5e-17	4.71e-15
NEXN	2091.35	4563.53	1747.63	0.382955	-1.38475	3.18e-15	1.49e-13
S100B	135.434	295.49	113.18	0.383025	-1.38449	1.01e-06	9.67e-06
PRODH	98.0988	213.981	81.9868	0.38315	-1.38402	3.24e-11	7.6e-10
CCDC8	549.237	1197.61	459.089	0.383339	-1.38331	2.18e-26	9.39e-24
C11orf93	115.514	251.853	96.5575	0.383389	-1.38312	9.78e-12	2.52e-10
HOXD8	255.243	556.497	213.357	0.383394	-1.3831	8.15e-05	0.000494185
ANXA8L2	155.679	339.223	130.159	0.383698	-1.38196	2.89e-10	5.66e-09
TMEM200C	8.51548	18.5462	7.12083	0.38395	-1.38101	0.0157408	0.0480371
KIAA1644	404.305	880.498	338.096	0.383983	-1.38089	6.71e-15	3.04e-13
AQP9	44.95	97.8647	37.5928	0.384131	-1.38033	6.72e-06	5.29e-05
GPR37L1	10.6776	23.2445	8.93034	0.384192	-1.3801	0.00976819	0.03191
SVIL	7992.09	17393.8	6684.9	0.384326	-1.3796	2.68e-20	3.23e-18
ZFP57	20.1708	43.8782	16.8746	0.384579	-1.37865	0.000572686	0.00275405
KCNK15	51.4561	111.883	43.0545	0.384818	-1.37775	0.0307038	0.0837417
VCL	9960.84	21655.1	8334.9	0.384893	-1.37747	2.06e-18	1.75e-16
PTPRZ1	150.35	326.69	125.832	0.385173	-1.37642	0.000113861	0.000663893
SULT1A2	19.9164	43.2724	16.6691	0.385214	-1.37627	0.00300365	0.0116109
ABO	83.8502	181.988	70.2053	0.385768	-1.37419	9.97e-06	7.54e-05
HAPLN4	17.2818	37.4743	14.4743	0.386245	-1.37241	0.000721403	0.00336117
MASP1	2349.26	5093.76	1967.67	0.386289	-1.37225	4.01e-11	9.24e-10
KCNA2	6.37616	13.8107	5.34248	0.386837	-1.3702	0.0321658	0.0869436
ARHGAP23	1387.87	3004.94	1163.04	0.387042	-1.36944	1.79e-22	3.42e-20
ACE	1949.39	4220.7	1633.59	0.387043	-1.36944	1.75e-08	2.42e-07
UNC5C	66.3958	143.744	55.6415	0.387089	-1.36926	3.64e-08	4.7e-07
C7orf51	60.7143	131.389	50.8879	0.387307	-1.36845	1.07e-08	1.56e-07
CHD5	104.654	226.388	87.7281	0.387512	-1.36769	0.00284604	0.0110694
HHIPL2	38.6556	83.6039	32.4061	0.387615	-1.3673	2.66e-05	0.000181932
BMPER	194.932	421.477	163.434	0.387765	-1.36675	1.19e-05	8.83e-05
GPR115	7.5625	16.3473	6.34109	0.387899	-1.36625	0.0190104	0.0561428
CCDC158	11.8502	25.6108	9.93693	0.387998	-1.36588	0.00854156	0.0284874
CCNJL	86.5647	186.959	72.6062	0.388353	-1.36456	7.55e-09	1.14e-07
LYPD6B	340.803	735.312	285.951	0.388884	-1.36259	1.05e-10	2.22e-09
SDPR	1922.6	4147.59	1613.24	0.38896	-1.36231	3.42e-21	4.94e-19
ASB12	8.99037	19.3834	7.54534	0.389268	-1.36117	0.0118179	0.0376272
CRYAB	3185.65	6866.77	2673.83	0.389387	-1.36072	0.00182442	0.0075474
FERMT2	3027.11	6523.12	2541.03	0.389542	-1.36015	1.57e-24	4.94e-22
CCDC69	1765.17	3803.11	1481.83	0.389635	-1.3598	9.55e-21	1.29e-18
CCKBR	28.932	62.3245	24.2891	0.389721	-1.35949	0.000549183	0.00265353
SLC16A6	44.6805	96.1859	37.5193	0.390071	-1.35819	0.00788465	0.0266281
NHS	301.716	649.047	253.424	0.390456	-1.35677	3.54e-21	5.08e-19
MCC	1375.61	2955.28	1155.98	0.391157	-1.35418	1.81e-30	2.29e-27
PAPL	7.61973	16.3431	6.40686	0.392023	-1.35099	0.0191519	0.0564946
SOX5	47.9126	102.627	40.3053	0.392736	-1.34837	1.8e-06	1.62e-05
C14orf132	971.831	2081.43	817.556	0.392786	-1.34818	2.96e-11	7.01e-10
C3orf70	672.258	1439.68	565.557	0.392835	-1.34801	1.74e-19	1.75e-17
KCNH1	36.5769	78.3145	30.7738	0.392952	-1.34757	4.77e-05	0.000306758
CHST9	366.142	783.717	308.084	0.393106	-1.34701	1.44e-07	1.64e-06
LGALS7	13.9869	29.9303	11.7702	0.393254	-1.34647	0.0013676	0.00590022
IL1R2	29.4617	63.0028	24.7982	0.393605	-1.34518	9.83e-05	0.000583402
SLIT3	746.037	1595.29	627.959	0.393634	-1.34507	3.08e-12	8.81e-11
FBXO17	512.624	1095.69	431.556	0.393868	-1.34422	1.03e-24	3.32e-22
HUNK	182.846	390.804	153.932	0.393886	-1.34415	3.74e-07	3.91e-06
BNC1	24.8861	53.1823	20.9519	0.393963	-1.34387	0.000252096	0.00134396
PCP4	2677.26	5713.66	2255.09	0.394685	-1.34123	3.01e-08	3.94e-07
LGI3	86.6631	184.915	73.0024	0.394789	-1.34085	8.53e-09	1.27e-07
ZBTB7C	398.372	849.693	335.622	0.394992	-1.34011	1.52e-15	7.6e-14
LRFN5	120.003	255.951	101.101	0.395004	-1.34006	1.26e-11	3.17e-10
SLC8A2	73.5338	156.743	61.9646	0.395327	-1.33888	7.35e-05	0.000451468
NRCAM	686.316	1462.79	578.357	0.395378	-1.33869	0.00617851	0.0215518
HRH2	50.1465	106.869	42.26	0.395438	-1.33848	1.97e-06	1.76e-05
PRPH2	43.0816	91.7647	36.3128	0.395717	-1.33746	3.09e-06	2.62e-05
ABCD2	26.1685	55.6998	22.0626	0.396098	-1.33607	0.000232356	0.00125426
C15orf59	291.091	619.552	245.423	0.39613	-1.33596	2.42e-10	4.8e-09
C10orf55	10.9448	23.2761	9.23032	0.396557	-1.3344	0.0087604	0.0291033
GPLD1	71.8989	152.872	60.6405	0.396674	-1.33397	5.42e-08	6.75e-07
C8orf31	14.6296	31.1008	12.3395	0.396758	-1.33367	0.00217232	0.0087698
SLCO3A1	482.641	1025.84	407.116	0.39686	-1.3333	1.26e-21	2.02e-19
CCDC89	43.0152	91.398	36.2882	0.397035	-1.33266	9.31e-07	8.94e-06
PLN	989.888	2103.21	835.094	0.397056	-1.33259	9.97e-13	3.08e-11
PPP1R12B	12826.1	27233.4	10822.9	0.397414	-1.33129	3.94e-17	2.63e-15
DNAJB4	618.424	1312.54	521.915	0.397636	-1.33048	8.08e-21	1.11e-18
JAZF1	1117.88	2372.5	943.436	0.397655	-1.33041	1.59e-23	3.74e-21
AREG	121.815	258.347	102.832	0.398037	-1.32903	0.00231121	0.00924347
MYOF	4598.84	9752.97	3882.23	0.398056	-1.32896	4.37e-27	2.46e-24
ACER1	29.7081	62.9652	25.0841	0.39838	-1.32778	1.06e-05	7.97e-05
PIWIL4	54.7947	116.135	46.2661	0.398383	-1.32777	3.27e-06	2.76e-05
CACHD1	644.499	1365.68	544.228	0.398505	-1.32733	2.04e-23	4.63e-21
SEMA3D	711.67	1507.82	600.976	0.398573	-1.32709	0.000212241	0.00115649
LRCH2	518.075	1097.44	437.522	0.398676	-1.32671	2.75e-20	3.27e-18
ISYNA1	1708.41	3617.47	1442.98	0.398891	-1.32593	1.64e-12	4.89e-11
LRRTM1	17.7885	37.6661	15.0248	0.398895	-1.32592	0.00181257	0.00750759
TPRG1	39.3507	83.2934	33.241	0.399083	-1.32524	1.17e-05	8.72e-05
SHC4	23.575	49.901	19.9147	0.399085	-1.32523	0.00164516	0.00692482
PTGIS	1976.25	4183.01	1669.43	0.399097	-1.32519	2.69e-15	1.28e-13
CD200	405.94	858.342	343.039	0.399653	-1.32318	6.32e-21	8.81e-19
OGN	1751.63	3703.16	1480.29	0.399738	-1.32287	7.04e-13	2.23e-11
MACC1	283.075	598.375	239.236	0.39981	-1.32261	3.77e-10	7.28e-09
NT5E	649.843	1373.61	549.212	0.39983	-1.32254	3.39e-24	9.8e-22
COL23A1	186.521	394.112	157.658	0.400034	-1.32181	7.59e-09	1.14e-07
EDNRA	1898.99	4012.27	1605.16	0.400064	-1.3217	6.51e-17	4.15e-15
GGT6	478.391	1010.37	404.427	0.400277	-1.32093	1.48e-13	5.32e-12
GJA1	4482.14	9465.18	3789.31	0.400342	-1.32069	6.94e-30	7.4e-27
FHOD3	1381.66	2914.97	1168.48	0.400854	-1.31885	1.07e-19	1.16e-17
APOB	34.0561	71.8378	28.803	0.400945	-1.31852	4.87e-05	0.00031234
TRIM6	142.087	299.667	120.178	0.401037	-1.31819	3.57e-13	1.2e-11
FAM196A	29.2393	61.6411	24.7342	0.401262	-1.31738	2.71e-05	0.000184417
TCEAL7	151.673	319.738	128.306	0.401283	-1.31731	8.58e-15	3.77e-13
PREX2	106.467	224.371	90.0744	0.401453	-1.3167	4.2e-08	5.34e-07
MTTP	12.6602	26.6775	10.7113	0.401511	-1.31649	0.00558115	0.0197405
GPR126	576.156	1213.76	487.506	0.40165	-1.31599	2.71e-08	3.59e-07
KLHL33	10.1594	21.3841	8.59876	0.40211	-1.31434	0.0191141	0.0563994
LRRK2	297.85	626.819	252.111	0.402208	-1.31399	5.26e-15	2.42e-13
NHSL2	97.3618	204.884	82.4122	0.402238	-1.31388	3.22e-09	5.22e-08
PROM1	385.662	811.015	326.522	0.402609	-1.31255	0.000594862	0.00284838
SIX2	180.997	380.482	153.262	0.40281	-1.31183	2.24e-06	1.96e-05
SALL1	54.5682	114.699	46.2078	0.402863	-1.31164	0.0121426	0.0385214
STXBP5L	229.036	481.172	193.979	0.403139	-1.31065	6.9e-07	6.81e-06
RSPO2	214.12	449.803	181.351	0.40318	-1.3105	2.36e-07	2.59e-06
GSTM4	980.682	2059.34	830.707	0.403384	-1.30977	4.8e-28	3.6e-25
STARD4	314.055	659.408	266.037	0.403449	-1.30954	1.08e-16	6.63e-15
KIAA1161	257.602	540.617	218.252	0.403709	-1.30861	2.8e-16	1.59e-14
ODZ3	451.593	946.303	382.81	0.404532	-1.30567	9.83e-14	3.63e-12
MRVI1	3167.62	6636.23	2685.36	0.404651	-1.30525	2.18e-16	1.27e-14
CAMK4	105.63	221.241	89.556	0.404789	-1.30476	7.2e-09	1.09e-07
C4orf31	577.292	1209.08	489.451	0.404814	-1.30467	3.31e-09	5.36e-08
ZFHX4	385.636	807.149	327.029	0.405166	-1.30342	0.000261728	0.00138872
ELAVL3	26.6184	55.6469	22.5824	0.405816	-1.3011	0.018676	0.0552923
EYA1	499.636	1044.23	423.917	0.405961	-1.30059	4.1e-08	5.23e-07
SOX7	427.151	891.34	362.611	0.406816	-1.29755	2.18e-15	1.07e-13
EFNB1	1166.48	2432.3	990.486	0.407222	-1.29611	2.62e-28	2.03e-25
SLC41A2	270.826	564.114	230.048	0.407803	-1.29406	1.32e-05	9.66e-05
CHAD	24.9792	52.0292	21.2182	0.407814	-1.29402	0.000363306	0.0018503
B3GNT3	209.845	436.773	178.293	0.408205	-1.29263	1.31e-05	9.61e-05
RND3	1572.01	3270.82	1335.81	0.408403	-1.29194	4.55e-20	5.32e-18
SLC16A7	34.0024	70.7419	28.8942	0.408446	-1.29178	8.42e-05	0.000507881
APOBEC3D	118.782	247.121	100.938	0.408455	-1.29175	5.49e-11	1.23e-09
ILDR2	14.5428	30.218	12.3633	0.409137	-1.28934	0.00888662	0.0294681
RBP4	85.4198	177.476	72.6205	0.409185	-1.28917	1.9e-05	0.00013433
TMEM169	21.2057	44.0589	18.0283	0.409185	-1.28917	0.00105277	0.00467974
GDF7	14.9667	31.0908	12.7248	0.40928	-1.28884	0.0154047	0.0471681
STK33	147.937	307.215	125.791	0.409456	-1.28822	4.56e-13	1.5e-11
RAET1E	8.20599	17.0395	6.9778	0.409506	-1.28804	0.027402	0.0763322
MEIS1	866.232	1797.87	736.699	0.409762	-1.28714	3.01e-23	6.54e-21
MYO3B	15.8166	32.8251	13.4518	0.409801	-1.287	0.00954831	0.0313029
ITGA2	1230.82	2551.95	1047.14	0.410327	-1.28515	3.19e-18	2.59e-16
DRD5	6.28417	13.0273	5.34663	0.410419	-1.28483	0.036293	0.0958319
TGFB1I1	2530.15	5244.46	2152.76	0.410482	-1.28461	1.05e-12	3.23e-11
PLEKHA2	1270.53	2631.25	1081.33	0.410958	-1.28294	2.35e-26	9.91e-24
C11orf70	72.7723	150.708	61.9364	0.41097	-1.28289	2.84e-08	3.74e-07
PHYHIP	339.325	702.404	288.843	0.411221	-1.28201	1.14e-12	3.49e-11
LOC399959	751.277	1554.97	639.534	0.411284	-1.28179	3.32e-22	6.05e-20
NUDT10	754.21	1560.92	642.048	0.411327	-1.28164	4.56e-12	1.26e-10
NDRG2	5887.65	12181.2	5012.6	0.411502	-1.28103	2.09e-19	2.05e-17
PPP1R14C	49.8788	103.18	42.4679	0.411589	-1.28072	8.84e-08	1.06e-06
RGN	302.335	625.414	257.415	0.411591	-1.28072	4.61e-20	5.33e-18
RHOBTB2	1294.89	2678.32	1102.55	0.411656	-1.28049	4.4e-09	6.98e-08
GPR64	258.61	534.847	220.203	0.411711	-1.2803	0.00585465	0.020564
CCND2	2654.63	5486.07	2260.96	0.412127	-1.27884	2.01e-07	2.24e-06
CTF1	375.343	775.308	319.733	0.412395	-1.2779	2.4e-21	3.58e-19
LSAMP	804.832	1662.21	685.624	0.412476	-1.27762	3.77e-13	1.26e-11
HOXD11	156.34	322.662	133.215	0.412861	-1.27627	3.48e-12	9.86e-11
PRPS2	3092.38	6380.59	2635.2	0.413002	-1.27578	8.42e-06	6.47e-05
ACTA2	65503.5	135148	55820.3	0.41303	-1.27568	1.29e-12	3.91e-11
CERK	880.732	1816.95	750.563	0.41309	-1.27547	5.89e-18	4.55e-16
MYL9	60556	124911	51608.3	0.413161	-1.27522	4.17e-08	5.31e-07
FAM162B	65.0013	134.075	55.3974	0.413181	-1.27515	4.89e-08	6.15e-07
HEPH	1083.49	2234.57	923.444	0.413253	-1.2749	1.44e-15	7.26e-14
BNC2	413.406	852.324	352.38	0.413435	-1.27427	1.45e-16	8.69e-15
TAGLN	91097.6	187810	77650.9	0.413454	-1.2742	4.46e-10	8.44e-09
NLGN3	432.449	890.902	368.706	0.413857	-1.2728	3.91e-17	2.62e-15
MAP1B	5351.63	11020.8	4563.4	0.41407	-1.27205	2.81e-13	9.6e-12
SLC5A7	8.6875	17.8801	7.40938	0.414391	-1.27093	0.0313835	0.0852391
TINAGL1	1794.17	3691	1530.44	0.414642	-1.27006	5.7e-19	5.29e-17
RNASE7	13.7661	28.3066	11.7445	0.414903	-1.26915	0.0094151	0.0309416
CDKL2	39.2351	80.5935	33.4847	0.415477	-1.26716	6.83e-06	5.36e-05
CCDC80	2966.23	6091.13	2531.76	0.415647	-1.26657	2.16e-09	3.65e-08
RGS13	32.496	66.7297	27.7362	0.41565	-1.26656	0.019559	0.0575361
DEFB1	191.18	392.391	163.204	0.415922	-1.26561	7.32e-08	8.9e-07
CLSTN2	360.245	739.17	307.56	0.416088	-1.26504	0.0115269	0.0368341
PPP1R1A	187.234	384.098	159.862	0.416201	-1.26465	3.43e-05	0.000227783
CAPN8	43.7173	89.6665	37.3287	0.416306	-1.26428	0.000114891	0.000668937
RIMS3	307.851	631.279	262.882	0.416427	-1.26386	9.86e-19	8.67e-17
KANK2	6841.54	14026.3	5842.6	0.416547	-1.26345	1.61e-20	2.06e-18
C16orf89	172.942	354.443	147.706	0.416728	-1.26282	1.56e-11	3.88e-10
TRO	246.647	505.501	210.657	0.416729	-1.26282	6.4e-19	5.88e-17
MAB21L2	12.3748	25.3577	10.5697	0.416825	-1.26249	0.0296901	0.0815157
GALNT6	145.833	298.819	124.562	0.416849	-1.2624	8.28e-11	1.79e-09
ITGA8	883.575	1810.34	754.721	0.416895	-1.26224	1.01e-05	7.6e-05
GAS1	756.752	1549.53	646.527	0.417242	-1.26104	3.26e-13	1.1e-11
RAB11FIP2	1393.54	2853.18	1190.6	0.417287	-1.26089	1.27e-14	5.44e-13
SGK269	1248.01	2554.75	1066.33	0.41739	-1.26053	9.78e-18	7.33e-16
TSHZ2	225.254	461.051	192.469	0.417457	-1.2603	2.64e-09	4.37e-08
ZNF660	31.5059	64.4759	26.9219	0.417549	-1.25998	0.000187439	0.00103416
CHST2	756.067	1546.34	646.189	0.417884	-1.25883	7.34e-16	3.87e-14
SPATA6	125.716	257.107	107.448	0.417912	-1.25873	2.94e-10	5.75e-09
?	164.693	336.784	140.766	0.417972	-1.25852	0.0128698	0.0405322
EFHC2	85.9446	175.65	73.4722	0.418288	-1.25743	1.06e-08	1.54e-07
SLMAP	4420.41	9033.73	3778.99	0.41832	-1.25732	1.5e-26	6.92e-24
ADAMTS15	36.0463	73.658	30.8169	0.418378	-1.25712	8.75e-05	0.00052609
KITLG	1333.73	2725.07	1140.28	0.41844	-1.25691	1.3e-21	2.08e-19
NRP2	1068.14	2182.09	913.258	0.418524	-1.25662	1.23e-12	3.73e-11
CALD1	33079.6	67576.1	28283.3	0.41854	-1.25656	1.13e-21	1.87e-19
SERPINB11	1115.59	2277.96	953.972	0.418783	-1.25572	0.0190019	0.0561257
FAM92A1	144.187	294.419	123.299	0.418786	-1.25572	1.71e-13	6.11e-12
EFHD1	610.601	1246.37	522.204	0.418979	-1.25505	9.19e-14	3.43e-12
TCF7L1	744.848	1519.86	637.093	0.419179	-1.25436	1.4e-23	3.37e-21
PDGFD	746.662	1522.09	638.848	0.419716	-1.25251	3.43e-20	4.03e-18
DMKN	449.124	915.029	384.346	0.420037	-1.25141	6.9e-15	3.12e-13
FAM46A	1415.32	2883.44	1211.19	0.420051	-1.25136	1.21e-06	1.13e-05
TNIK	254.778	518.931	218.051	0.420193	-1.25088	7.02e-10	1.3e-08
PCDH10	1009.21	2055.46	863.745	0.420219	-1.25079	4.12e-11	9.46e-10
LY75	305.176	621.366	261.214	0.420386	-1.25021	4.82e-09	7.6e-08
GJC1	617.687	1256.65	528.848	0.420841	-1.24865	1.38e-14	5.9e-13
CTSE	29.8533	60.711	25.5629	0.421059	-1.24791	0.00544862	0.0193292
GIPC2	92.6259	188.364	79.3146	0.42107	-1.24787	2.64e-10	5.2e-09
NPAS4	18.6802	37.9795	15.9969	0.421198	-1.24743	0.00118038	0.00518202
KRT1	12.4399	25.2919	10.6529	0.4212	-1.24742	0.0119679	0.0380626
NEURL1B	1905.77	3874.14	1632.09	0.421278	-1.24715	8.07e-24	2.04e-21
NCRNA00158	10.8408	22.0213	9.28628	0.421696	-1.24573	0.00400408	0.0148481
LOC643763	27.1234	55.0927	23.2346	0.421736	-1.24559	0.000299115	0.00156209
C1orf130	168.674	342.564	144.497	0.42181	-1.24533	8.67e-11	1.86e-09
NR4A3	1186.83	2409.97	1016.77	0.421903	-1.24502	0.00199032	0.00813712
S1PR5	96.6937	196.291	82.8459	0.422055	-1.2445	5.05e-10	9.5e-09
PYGL	1299.25	2636.02	1113.39	0.422374	-1.24341	2.96e-08	3.89e-07
ETNK2	617.988	1253.62	529.612	0.422467	-1.24309	2.85e-22	5.3e-20
STARD8	500.799	1015.39	429.251	0.422744	-1.24214	1.05e-16	6.44e-15
DNAJC15	682.415	1383.46	584.943	0.42281	-1.24192	1.03e-08	1.5e-07
PLS3	2746.17	5565.98	2354.11	0.422947	-1.24145	7.54e-23	1.56e-20
MBNL3	122.871	249.016	105.333	0.422996	-1.24128	6.95e-07	6.84e-06
FEZ1	466.19	944.741	399.653	0.42303	-1.24117	2.93e-21	4.29e-19
DNAJB1	9794.79	19834.1	8398.95	0.42346	-1.2397	3.73e-05	0.000245245
HBA2	656.313	1328.55	562.848	0.423656	-1.23903	0.0115351	0.0368394
SIK1	5776.66	11690.7	4954.38	0.423787	-1.23859	5.44e-07	5.5e-06
KCNT2	45.2588	91.5926	38.8166	0.423796	-1.23856	3.22e-06	2.72e-05
ATCAY	240.008	485.625	205.858	0.423903	-1.23819	2.58e-10	5.11e-09
VWA5A	920.298	1861.31	789.463	0.424144	-1.23737	2.39e-24	7.12e-22
NEURL3	111.751	225.989	95.8675	0.424213	-1.23714	1.02e-07	1.2e-06
RNF175	37.4573	75.7174	32.1377	0.424442	-1.23636	1.01e-05	7.65e-05
RNASE1	1744.05	3525.46	1496.36	0.424444	-1.23635	6.27e-08	7.71e-07
FAT4	648.102	1310	556.074	0.424484	-1.23622	1.34e-10	2.78e-09
DYNC1I1	290.442	587.047	249.202	0.424502	-1.23616	3.05e-12	8.75e-11
[truncated: 441 more rows]
