# Supplementary material for: Integrated Analysis Reveals together miR-182, miR-200c and miR-221 Can Help in the Diagnosis of Prostate Cancer
Source: PLoS One. 2015 Oct 20;10(10):e0140862. doi: 10.1371/journal.pone.0140862 (PMC4618846; doi:10.1371/journal.pone.0140862)
Supplement: S4 Table — (XLSX) [file pone.0140862.s005.xlsx]

## Sheet: Sheet1
S4 Table. The result of using Spearman rank correlation to test the association between expression levels of miRNA-182, miR-200c and miR-221 and their predicted targets in PCa patients (n=481).
Abbrevations: rs,Spearman rank correlation coefficient
	targets	hsa-miR-182			hsa-miR-200c			hsa-miR-221
Overexpressed genes		rs	p value		rs	p value		rs	p value
	APBA2	0.1936	<.0001
	APLN	0.20473	<.0001
	C5orf30	0.22239	<.0001
	CAMKK2	0.17671	<.0001
	CBX2	0.175	0.0001
	DLGAP2	0.10716	0.019
	ELAVL2	0.16071	0.0004		0.28624	<.0001
	ERG	-0.07151	0.1173
	GCNT1	0.03823	0.4028
	GJA3	0.00829	0.8566
	LRRC7	0.14746	0.0012
	MAK	0.13157	0.0038
	MYRIP	0.08869	0.0519
	NCALD	0.03904	0.3929
	NOX4	0.05516	0.2277
	ONECUT2	0.20031	<.0001
	PABPC1L2B	-0.06465	0.1595
	PHF21B	0.18839	<.0001
	PPM1E	0.0161	0.7246		0.11112	0.0147
	PRC1	0.23189	<.0001
	REPS2	0.03838	0.401
	RET	-0.16876	0.0002
	SAMD5	0.14604	0.0013
	SLC44A5	0.13025	0.0043
	SPTBN2	0.11607	0.0108
	TBX1	0.13508	0.003
	TMEM145	0.22534	<.0001
	TOX3	0.12258	0.0071
	TP53INP1	0.19649	<.0001					-0.29929	<.0001
	TRIB3	0.33337	<.0001
	ZIC2	0.12519	0.0068
	ZIC3	0.19496	0.0006		0.11523	0.0447
	ZIC5	0.07728	0.1147
	CASKIN1				0.34646	<.0001
	CCNA2				0.13933	0.0022
	CTNND2				0.1191	0.0089
	GATA4				0.20879	<.0001
	KIAA0101				0.14069	0.002
	MBOAT2				0.31559	<.0001
	MXD3				0.25669	<.0001
	OLIG3				0.02489	0.6639
	SHCBP1				0.02087	0.6476
	SLC7A11				0.24098	<.0001
	TMEM178				-0.11646	0.0105
	TUBB2A				0.17862	<.0001
	TUBB3				0.12528	0.0059
	CEP55							-0.35482	<.0001
	CXCL11							-0.11631	0.0108
	DLX1							-0.34715	<.0001
	E2F2							-0.22781	<.0001
	INSM1							-0.17281	0.0001
	MANEAL							-0.22955	<.0001
	MEX3A							-0.26201	<.0001
	PCDHA1							-0.15209	0.0014
	PCDHA10							0.13895	0.0028
	PCDHA11							-0.10628	0.0243
	PCDHA12							-0.06276	0.1888
	PCDHA13	0.03871	0.45					0.03871	0.45
	PCDHA2							-0.15471	0.0009
	PCDHA4							-0.07462	0.1104
	PCDHA5							-0.16886	0.0008
	PCDHA6							-0.01813	0.7007
	PCDHA7							-0.06616	0.1612
	PCDHA8							-0.18695	0.0004
	SBK1							-0.32004	<.0001
	SLC4A4							0.03412	0.4558
Underexpressed genes	ADAMTS18	-0.04712	0.3734
	ANGPTL1	-0.45867	<.0001
	ASTN1	-0.25427	<.0001
	B4GALNT1	-0.42751	<.0001
	BAI3	-0.36253	<.0001
	BCL11A	-0.15949	0.0004
	BCL2	-0.28337	<.0001		-0.3138	<.0001
	BDNF	-0.28403	<.0001		0.55456	<.0001
	BNC2	-0.45451	<.0001
	C1orf95	-0.29536	<.0001
	C20orf194	-0.49215	<.0001
	CBLN4	-0.09049	0.0773
	CCND2	-0.38409	<.0001
	CELF2	-0.51229	<.0001
	COL13A1	-0.28398	<.0001
	CORO1C	-0.44399	<.0001		-0.58127	<.0001
	D4S234E	-0.16197	0.0004
	DIXDC1	-0.38845	<.0001		-0.34897	<.0001
	DNAJC15	-0.27319	<.0001
	DOK4	-0.29706	<.0001
	EDNRB	-0.37996	<.0001
	EPHB1	-0.37023	<.0001
	ERBB4	-0.22824	<.0001					0.09771	0.0327
	FAM107A	-0.38235	<.0001
	FAT3	-0.50958	<.0001
	FIGF	0.00822	0.8584
	FN1	-0.30103	<.0001		-0.42824	<.0001
	FOXF2	-0.17432	0.0001		-0.20637	<.0001
	FOXP2	-0.46038	<.0001					0.37053	<.0001
	FOXQ1	-0.21819	<.0001
	GPR124	-0.52403	<.0001
	HAS2	-0.28376	<.0001
	HMGCLL1	-0.27364	<.0001
	ITGB8	-0.31696	<.0001					0.2523	<.0001
	ITPR1	-0.38746	<.0001		-0.38612	<.0001
	JAZF1	-0.43427	<.0001		-0.52429	<.0001
	JUB	-0.28745	<.0001
	KCNH5	-0.21921	<.0001
	KCNK10	-0.13363	0.0125
	KIAA1211	-0.24815	<.0001
	KIF26A	-0.17793	<.0001
	KLF5	-0.23145	<.0001
	KLHL13	-0.35518	<.0001
	L1CAM	-0.39993	<.0001
	LCA5	-0.36712	<.0001
	LDB3	-0.49315	<.0001
	LIPG	-0.14292	<.0001
	LMOD1	-0.49028	<.0001
	LPHN3	-0.44859	<.0001
	LPP	-0.38922	<.0001
	LRCH2	-0.42701	<.0001
	LRRC4	-0.25261	<.0001
	MAP1A	-0.50379	<.0001
	MAP1B	-0.43734	<.0001		-0.50409	<.0001
	MBNL2	-0.41988	<.0001		-0.46366	<.0001
	MECOM	-0.32816	<.0001
	MEIS2	-0.49667	<.0001
	MET	-0.34911	<.0001
	MMP16	-0.31582	<.0001
	NAV2	-0.466	<.0001
	NCAM1	-0.40889	<.0001
	NHS	-0.43158	<.0001
	NID1	-0.47923	<.0001
	NR4A3	-0.21606	<.0001
	NRCAM	-0.02747	0.5479
	NTN4	-0.30008	<.0001
	PALLD	-0.51503	<.0001
	PAPPA	-0.43847	<.0001
	PAQR5	-0.20108	<.0001
	PCDH10	-0.43225	<.0001					0.41243	<.0001
	PDE7B	-0.40536	<.0001		-0.41037	<.0001
	PDPN	-0.38171	<.0001
	PDZRN4	-0.5324	<.0001
	PEG10	-0.27199	<.0001
	PHYHIPL	-0.20987	<.0001
	PIK3R1	-0.38777	<.0001					0.3251	<.0001
	PLCH1	-0.07446	0.1029
	PRDM16	-0.296	<.0001		-0.38629	<.0001
	PRIMA1	-0.45599	<.0001
	PRPS2	-0.0548	0.2303
	PTCHD1	-0.48901	<.0001
	PTGER3	-0.37641	<.0001
	REEP1	-0.32836	<.0001		-0.39462	<.0001
	RIMS3	-0.41142	<.0001		-0.50098	<.0001		0.51986	<.0001
	SAMD12	-0.31451	<.0001
	SCUBE3	-0.53101	<.0001
	SDC1	-0.04338	0.3424
	SEMA5A	-0.35766	<.0001
	SH3PXD2B	-0.49085	<.0001
	SHC4	-0.18597	<.0001
	SIK1	-0.22607	<.0001
	SLC18A2	-0.35038	<.0001
	SLCO3A1	-0.42117	<.0001
	SNAI2	-0.40845	<.0001		-0.41367	<.0001
	SOX5	-0.42014	<.0001
	ST8SIA1	-0.33661	<.0001
	STOX2	-0.47743	<.0001
	STXBP5L	-0.29897	<.0001
	TACC1	-0.47922	<.0001
	TCF7L1	-0.41166	<.0001
	TGFBR3	-0.4386	<.0001
	TMEM169	-0.35979	<.0001
	TMEM47	-0.34678	<.0001
	TMOD2	-0.34805	<.0001
	TNFSF11	-0.06446	0.2174
	TNS1	-0.55635	<.0001
	TSHZ2	-0.42682	<.0001
	TTBK1	-0.31341	<.0001
	VCL	-0.54487	<.0001
	XKR4	-0.34141	<.0001
	ZAK	-0.43518	<.0001
	ZDHHC15	-0.39347	<.0001
	ACE2				-0.1968	<.0001
	ANO6				-0.45251	<.0001
	ARHGAP20				-0.47395	<.0001
	ASPH				-0.29046	<.0001		0.10886	0.017
	C7orf51				0.33221	<.0001
	CCNJL				-0.3813	<.0001
	CDC42EP3				-0.49519	<.0001
	CFL2				-0.48904	<.0001
	CHST2				-0.42952	<.0001
	CLIC4				-0.48793	<.0001
	CNTFR				-0.22745	<.0001
	DDIT4				-0.27395	<.0001		0.05567	0.2235
	DMD				-0.46679	<.0001
	DMRT2				-0.15468	0.0049
	DNAJB5				-0.52643	<.0001
	DTNA				-0.35536	<.0001
	EDNRA				-0.54322	<.0001
	ELMOD1				-0.25662	<.0001
	FAM107B				-0.06751	0.1389
	FHL1				-0.54758	<.0001
	FILIP1L				-0.49617	<.0001
	FOXF1				-0.47647	<.0001
	FRMD6				-0.47658	<.0001
	GLI3				-0.47293	<.0001
	GPM6A				-0.34925	<.0001
	HECTD2				-0.26585	<.0001
	HLF				-0.43676	<.0001
	HS3ST3A1				-0.47284	<.0001
	IL6ST				-0.24129	<.0001
	KANK2				-0.56141	<.0001
	KCNQ4				-0.41582	<.0001
	KLHL14				-0.3851	<.0001
	LRP1B				-0.36975	<.0001
	MAMDC2				-0.47066	<.0001
	MCC				-0.42578	<.0001
	MFAP5				-0.37793	<.0001
	MYLK				-0.54241	<.0001
	NCS1				-0.53166	<.0001
	NEGR1				-0.41188	<.0001
	NOG				-0.44286	<.0001
	NRG1				-0.37497	<.0001
	PCDH7				-0.52835	<.0001
	NTF3				-0.32511	<.0001		0.43506	<.0001
	PCSK2				-0.31531	<.0001
	PDE5A				-0.51522	<.0001
	PENK				-0.28576	<.0001
	PLCL1				-0.39311	<.0001
	PLS3				-0.49392	<.0001		0.30666	<.0001
	PPARGC1A				-0.4056	<.0001		0.59442	<.0001
	PRKCA				-0.28426	<.0001
	PTPRZ1				-0.34895	<.0001
	RAB11FIP2				-0.19249	<.0001
	RND3				-0.46463	<.0001
	ROR2				-0.48337	<.0001
	SCHIP1				-0.48753	<.0001
	SCN5A				-0.42753	<.0001
	SEC23A				-0.54918	<.0001		0.40374	<.0001
	SEMA6D				-0.42992	<.0001		0.42308	<.0001
	SGCE				-0.41614	<.0001
	SLC14A1				-0.30333	<.0001
	SNAP25				-0.42578	<.0001		0.53353	<.0001
	WWC3				-0.4722	<.0001
	ZEB1				-0.50739	<.0001
	ZEB2				-0.45852	<.0001		0.37867	<.0001
	ZFHX4				-0.11888	0.009
	ZFPM2				-0.45674	<.0001		0.34178	<.0001
	ZNF711				-0.36056	<.0001
	AMPH							0.42074	<.0001
	ATP1B1							0.17832	<.0001
	C16orf45							0.51317	<.0001
	C3orf70							0.60511	<.0001
	CNR1							0.22272	<.0001
	DPYSL3							0.58745	<.0001
	DUSP19							0.4107	<.0001
	EMX2							0.36462	<.0001
	FAT2							0.34559	<.0001
	FERMT2							0.58181	<.0001
	GNAO1							0.61081	<.0001
	HECTD2							0.39575	<.0001
	HOXA7							0.45902	<.0001
	HOXB5							0.05718	0.216
	IGF2BP2							0.34054	<.0001
	ITGB3							0.44877	<.0001
	KIT							0.4152	<.0001
	MEIS1							0.56554	<.0001
	NIPAL4							0.46329	<.0001
	NRK							0.60309	<.0001
	PEG3							0.25792	<.0001
	PLEKHA2							0.42303	<.0001
	RIMS4							0.26375	<.0001
	RND2							0.64224	<.0001
	RNF165							0.29824	<.0001
	TIMP3							0.53747	<.0001
